# Supplementary material for: The causal relationship between gut microbiota and alopecia areata: a Mendelian randomization analysis
Source: Front Microbiol. 2024 Jul 12;15:1431646. doi: 10.3389/fmicb.2024.1431646 (PMC11272542; doi:10.3389/fmicb.2024.1431646)
Supplement: Supplementary file 1 [file Table_1.XLSX]

## Sheet: Table S1
Table S1. SNPs from GWAS on gut microbiota and risk of alopecia areata.
Exposure	SNP	EA	OA	Exposure			Outcome
				Beta	SE	P value	Beta	SE	P value	remove	mr_keep	R^2	F
Bacteroides A plebeius abundance in stool	rs10510731	T	C	0.112354	0.0224698	5.7e-07	-0.0552765	0.0675103	0.412909	FALSE	TRUE	0.00417818	24.9938
	rs11193092	C	T	0.239782	0.0539899	8.9e-06	-0.0542876	0.142647	0.703519	FALSE	TRUE	0.00329913	19.718
	rs12314696	C	T	0.195811	0.0431981	5.8e-06	-0.0549959	0.117147	0.63874	FALSE	TRUE	0.00343619	20.5399
	rs12436076	C	T	-0.121437	0.0267624	5.7e-06	0.0869123	0.0763941	0.255252	FALSE	TRUE	0.00344335	20.5829
	rs12885338	T	C	-0.0843342	0.0189146	8.2e-06	0.14822	0.052897	0.00507785	FALSE	TRUE	0.00332501	19.8732
	rs139389953	A	G	0.466232	0.0826217	1.7e-08	-0.288191	0.231281	0.212741	FALSE	TRUE	0.0053153	31.8325
	rs145791346	T	C	0.309116	0.069153	7.8e-06	0.0661586	0.197817	0.738045	FALSE	TRUE	0.0033419	19.9745
	rs149561196	C	T	0.273343	0.0562642	1.2e-06	-0.0815899	0.148335	0.582295	FALSE	TRUE	0.00394513	23.5942
	rs34760623	T	C	0.245941	0.0513769	1.7e-06	0.0857496	0.146001	0.556988	FALSE	TRUE	0.00383077	22.9076
	rs3748487	A	G	0.236002	0.0520699	5.8e-06	-0.0923244	0.144329	0.522379	FALSE	TRUE	0.0034355	20.5358
	rs3754935	C	A	0.169694	0.0377568	7e-06	0.0187858	0.106211	0.859609	FALSE	TRUE	0.00337831	20.1928
	rs57197355	C	T	-0.123645	0.0272504	5.7e-06	-0.0117087	0.0805192	0.884384	FALSE	TRUE	0.00344299	20.5808
	rs61269211	A	G	0.125397	0.0257311	1.1e-06	-0.0348118	0.0737259	0.636798	FALSE	TRUE	0.00396969	23.7417
	rs61881773	C	T	0.254248	0.054798	3.5e-06	0.0138733	0.154583	0.928489	FALSE	TRUE	0.00359953	21.5199
	rs61912384	A	G	0.112245	0.024946	6.8e-06	0.0414608	0.0721773	0.565676	FALSE	TRUE	0.00338599	20.2389
	rs7179783	T	C	0.170501	0.0378988	6.8e-06	-0.11705	0.110193	0.288129	FALSE	TRUE	0.00338499	20.2329
	rs73113075	T	C	-0.243542	0.054858	9e-06	0.0913437	0.160383	0.568993	FALSE	TRUE	0.00329656	19.7025
	rs73594223	G	C	0.28694	0.0596332	1.5e-06	-0.260496	0.178448	0.144349	FALSE	TRUE	0.00387033	23.1452
	rs77969904	A	G	0.274313	0.0590701	3.4e-06	-0.269807	0.1587	0.0891128	FALSE	TRUE	0.00360591	21.5582
	rs7927877	C	T	0.0959895	0.020696	3.5e-06	0.0613791	0.0595684	0.302824	FALSE	TRUE	0.00359697	21.5045
	rs9759894	A	G	0.100905	0.0216277	3.1e-06	0.052721	0.0594203	0.374942	FALSE	TRUE	0.00363955	21.76
Brevibacillaceae abundance in stool	rs10813878	C	T	-0.0180266	0.00397383	5.7e-06	0.0113659	0.0514958	0.825313	FALSE	TRUE	0.00344143	20.5714
	rs111977341	C	T	0.0531281	0.0112614	2.4e-06	-0.112074	0.156314	0.473389	FALSE	TRUE	0.0037211	22.2494
	rs118082134	A	G	0.0716149	0.0153154	2.9e-06	-0.0814164	0.20743	0.694688	FALSE	TRUE	0.00365583	21.8577
	rs1390623	A	G	-0.0306676	0.00690999	9.1e-06	0.135076	0.0919248	0.141719	FALSE	TRUE	0.00329457	19.6906
	rs146219913	T	C	0.0720868	0.0160437	7e-06	0.000462492	0.210948	0.998251	FALSE	TRUE	0.00337645	20.1816
	rs147736660	A	G	0.0636726	0.0139353	4.9e-06	-0.408925	0.160444	0.0108121	FALSE	TRUE	0.00349124	20.8702
	rs1502242	A	C	0.0321902	0.00725783	9.2e-06	0.0395262	0.0909708	0.663931	FALSE	TRUE	0.00329025	19.6647
	rs189828013	C	T	0.0676205	0.0148164	5e-06	-0.34782	0.210523	0.0985009	FALSE	TRUE	0.00348323	20.8222
	rs4988235	G	A	-0.0231996	0.00404391	9.6e-09	0.01518	0.0530318	0.774692	FALSE	TRUE	0.00549278	32.9012
	rs6716079	T	C	-0.0442771	0.00970867	5.1e-06	0.15627	0.135487	0.248747	FALSE	TRUE	0.00347818	20.7918
	rs6739491	G	T	0.0721473	0.0160291	6.8e-06	0.212057	0.213587	0.32079	FALSE	TRUE	0.00338824	20.2524
	rs7035425	T	G	-0.0178883	0.00394153	5.7e-06	-0.0155356	0.0518446	0.764439	FALSE	TRUE	0.00344458	20.5903
	rs73217238	C	T	0.0233949	0.00516107	5.8e-06	0.0693472	0.0677504	0.306039	FALSE	TRUE	0.00343633	20.5408
	rs77127114	A	T	0.0727416	0.0156588	3.4e-06	-0.054886	0.191681	0.774617	FALSE	TRUE	0.00360832	21.5726
	rs77519307	A	C	0.052605	0.0116485	6.3e-06	0.00988543	0.156641	0.94968	FALSE	TRUE	0.0034108	20.3877
	rs78619477	G	C	0.0495261	0.010343	1.7e-06	-0.128161	0.131779	0.330779	FALSE	TRUE	0.00383296	22.9208
	rs9612804	G	T	0.0280192	0.0056475	7e-07	-0.196289	0.0720867	0.00646994	FALSE	TRUE	0.00411373	24.6067
CAG-433 abundance in stool	rs10072521	A	G	0.0941611	0.0212651	9.5e-06	-0.0909706	0.073558	0.216191	FALSE	TRUE	0.0032795	19.6003
	rs10228628	G	A	-0.158414	0.0357341	9.3e-06	-0.00482432	0.127199	0.969746	FALSE	TRUE	0.00328714	19.6461
	rs11056294	G	A	0.119494	0.0250979	1.9e-06	0.134127	0.0851741	0.115318	FALSE	TRUE	0.00378962	22.6606
	rs115230611	C	T	0.313014	0.0688658	5.5e-06	0.427469	0.228961	0.0619013	FALSE	TRUE	0.00345497	20.6526
	rs117608528	C	A	0.264247	0.0594704	8.9e-06	0.0596508	0.210751	0.777147	FALSE	TRUE	0.00330224	19.7366
	rs117934004	T	C	0.178536	0.039693	6.9e-06	0.226486	0.138212	0.10128	FALSE	TRUE	0.0033836	20.2245
	rs12707194	A	G	-0.0699751	0.0155928	7.2e-06	-0.0798132	0.0538937	0.138623	FALSE	TRUE	0.00336822	20.1323
	rs140969351	A	T	0.281521	0.0566916	6.8e-07	-0.021367	0.190344	0.910622	FALSE	TRUE	0.00412114	24.6512
	rs174062	C	T	-0.0935452	0.0203034	4.1e-06	-0.0971397	0.069437	0.161825	FALSE	TRUE	0.00354967	21.2207
	rs181717897	A	G	0.248533	0.0491992	4.4e-07	0.0650682	0.188899	0.730501	FALSE	TRUE	0.00426406	25.5098
	rs185174116	A	T	0.178715	0.0315649	1.5e-08	0.0298147	0.106474	0.779464	FALSE	TRUE	0.00535069	32.0455
	rs2852295	G	A	0.06819	0.0153469	8.9e-06	-0.0347294	0.0529171	0.511632	FALSE	TRUE	0.0033021	19.7358
	rs28736452	C	T	0.077761	0.0171899	6.1e-06	0.0703881	0.0603317	0.243337	FALSE	TRUE	0.00342227	20.4565
	rs35763096	A	G	-0.0696469	0.0151648	4.4e-06	0.00032824	0.0531605	0.995073	FALSE	TRUE	0.00352714	21.0855
	rs674443	A	G	0.0898731	0.0201026	7.8e-06	-0.0377854	0.0712051	0.595658	FALSE	TRUE	0.00334293	19.9806
	rs6889254	G	A	0.0911631	0.0205689	9.3e-06	-0.0620692	0.0719632	0.388405	FALSE	TRUE	0.00328559	19.6368
	rs72749120	A	G	0.128636	0.0285336	6.5e-06	0.018204	0.0983112	0.853098	FALSE	TRUE	0.00339907	20.3173
	rs76904272	A	G	0.152466	0.0309743	8.6e-07	0.112293	0.10342	0.277568	FALSE	TRUE	0.00404956	24.2213
	rs8037071	C	A	-0.0875726	0.0172748	4e-07	-0.102147	0.0589212	0.0829851	FALSE	TRUE	0.00429406	25.69
Chromatiales abundance in stool	rs10455424	T	C	0.0709777	0.0155491	5e-06	-0.0830951	0.237108	0.725999	FALSE	TRUE	0.00348453	20.8299
	rs10830835	C	G	-0.0150945	0.00321327	2.6e-06	0.0164469	0.0549801	0.764832	FALSE	TRUE	0.00368947	22.0596
	rs114623927	T	C	-0.0514609	0.0114998	7.6e-06	-0.000563046	0.168729	0.997337	FALSE	TRUE	0.00334922	20.0184
	rs115820958	T	C	0.0312828	0.00569279	3.9e-08	0.216287	0.100306	0.0310628	FALSE	TRUE	0.00504188	30.1867
	rs11627143	G	C	-0.0138666	0.00305476	5.6e-06	-0.116707	0.05289	0.027342	FALSE	TRUE	0.00344598	20.5987
	rs116375617	A	G	0.0245659	0.00544395	6.4e-06	0.151827	0.097626	0.1199	FALSE	TRUE	0.00340551	20.3559
	rs13068049	G	A	0.0261914	0.00569557	4.3e-06	0.0288089	0.0992904	0.771703	FALSE	TRUE	0.00353615	21.1396
	rs138379778	A	C	0.0512448	0.0112208	4.9e-06	0.311492	0.214958	0.147314	FALSE	TRUE	0.00348788	20.85
	rs141708459	T	A	-0.0187458	0.00406585	4e-06	-0.0485182	0.0700884	0.488785	FALSE	TRUE	0.00355456	21.25
	rs145655166	C	T	0.0449031	0.00985664	5.2e-06	-0.117033	0.17866	0.512431	FALSE	TRUE	0.00347066	20.7467
	rs4276263	T	G	-0.0144717	0.0030566	2.2e-06	-0.0423815	0.0527363	0.421599	FALSE	TRUE	0.00374764	22.4087
	rs4733589	G	A	-0.0156493	0.00320368	1e-06	-0.00384827	0.0544251	0.943631	FALSE	TRUE	0.00398825	23.8532
	rs56811696	C	T	0.0135311	0.00302636	7.8e-06	0.0536355	0.0519709	0.302058	FALSE	TRUE	0.00334347	19.9839
	rs6863410	A	G	0.0204214	0.00425416	1.6e-06	-0.00545777	0.0704533	0.938252	FALSE	TRUE	0.00385207	23.0355
	rs6948280	A	C	0.0157005	0.00321478	1e-06	-0.0155672	0.0563911	0.782503	FALSE	TRUE	0.00398672	23.844
	rs72728706	T	C	0.0332884	0.00690979	1.5e-06	0.189404	0.123345	0.124648	FALSE	TRUE	0.00387967	23.2012
	rs7502433	A	T	-0.0295093	0.00648008	5.3e-06	-0.119094	0.0988361	0.228216	FALSE	TRUE	0.00346797	20.7306
	rs75639751	T	C	0.0405864	0.00866328	2.8e-06	0.0969337	0.143164	0.498353	FALSE	TRUE	0.00366966	21.9407
	rs79338200	T	G	-0.0361574	0.00799771	6.2e-06	-0.0823442	0.125584	0.512022	FALSE	TRUE	0.00341824	20.4323
	rs80634	A	G	0.0225248	0.00450584	5.8e-07	0.0541926	0.0741256	0.464723	FALSE	TRUE	0.00417618	24.9818
	rs9865670	G	A	-0.0143436	0.00320528	7.6e-06	-0.0844927	0.05535	0.126881	FALSE	TRUE	0.0033493	20.0188
Clostridium E sporosphaeroides abundance in stool	rs10239195	C	G	-0.0360249	0.00749747	1.5e-06	-0.162391	0.0613097	0.00808035	FALSE	TRUE	0.00385943	23.0797
	rs113155215	T	G	0.0875398	0.0194675	6.9e-06	-0.214016	0.166329	0.198198	FALSE	TRUE	0.00338179	20.2137
	rs115842026	A	G	0.141705	0.0307215	4e-06	-0.0728194	0.259731	0.779198	FALSE	TRUE	0.00355766	21.2686
	rs13261294	G	A	-0.0293428	0.0064235	4.9e-06	-0.0401977	0.0526405	0.44509	FALSE	TRUE	0.00348954	20.86
	rs13317725	A	G	-0.0329082	0.00704237	3e-06	-0.0778572	0.0577435	0.177553	FALSE	TRUE	0.00365097	21.8285
	rs145706631	T	C	0.108205	0.0223023	1.2e-06	-0.0387654	0.165693	0.815016	FALSE	TRUE	0.00393468	23.5315
	rs17695108	C	T	-0.0911576	0.0202759	6.9e-06	-0.0888671	0.153871	0.563573	FALSE	TRUE	0.0033805	20.206
	rs199757574	C	A	0.145459	0.0283769	3e-07	0.438076	0.210296	0.0372383	FALSE	TRUE	0.00439003	26.2667
	rs294474	G	A	-0.0322085	0.00679463	2.1e-06	-0.080448	0.0551259	0.144468	FALSE	TRUE	0.00375666	22.4628
	rs34442653	G	A	0.0757431	0.0169077	7.5e-06	-0.0700757	0.137	0.609001	FALSE	TRUE	0.00335648	20.0619
	rs35705578	G	T	0.0622527	0.013629	4.9e-06	0.0340848	0.11303	0.76299	FALSE	TRUE	0.00348897	20.8566
	rs6602175	G	T	-0.0318357	0.00655678	1.2e-06	-0.0265895	0.0539016	0.621802	FALSE	TRUE	0.00394057	23.5669
	rs6784108	A	C	-0.0337733	0.00736087	4.5e-06	0.00494286	0.0602668	0.934634	FALSE	TRUE	0.00352033	21.0447
	rs6844107	C	T	0.0457039	0.0100532	5.5e-06	-0.000998943	0.0816244	0.990235	FALSE	TRUE	0.00345637	20.661
	rs72783065	A	C	0.0783658	0.0167172	2.8e-06	0.147497	0.129257	0.253824	FALSE	TRUE	0.00367413	21.9675
	rs72819783	G	A	-0.0556413	0.011616	1.7e-06	-0.0550713	0.0955181	0.564241	FALSE	TRUE	0.00383565	22.9369
	rs7330993	T	C	-0.0469034	0.0104456	7.1e-06	0.00136074	0.0887765	0.987771	FALSE	TRUE	0.00337211	20.1556
	rs73746475	C	T	0.114328	0.0227463	5e-07	0.0584749	0.210302	0.780973	FALSE	TRUE	0.00422156	25.2544
	rs79860346	C	G	-0.0494837	0.0101775	1.2e-06	0.0292445	0.0804262	0.716142	FALSE	TRUE	0.00395138	23.6318
Comamonas abundance in stool	rs10039415	T	C	0.0305303	0.00673716	5.9e-06	-0.0202852	0.0586776	0.729563	FALSE	TRUE	0.00343432	20.5288
	rs111528498	C	T	0.110095	0.0248927	9.7e-06	0.074446	0.21181	0.72523	FALSE	TRUE	0.00327186	19.5544
	rs11188677	C	T	0.0315181	0.00680466	3.6e-06	0.0589318	0.0585043	0.313787	FALSE	TRUE	0.00358734	21.4467
	rs11230115	C	A	0.0609283	0.0128408	2.1e-06	0.0826597	0.113036	0.464615	FALSE	TRUE	0.00376394	22.5065
	rs115533118	A	C	0.119069	0.0262357	5.7e-06	-0.0621616	0.231144	0.787983	FALSE	TRUE	0.00344461	20.5905
	rs116013417	A	G	0.11713	0.023963	1e-06	0.354635	0.203428	0.0812831	FALSE	TRUE	0.0039934	23.8841
	rs11725365	A	T	0.148564	0.0273832	5.8e-08	0.36821	0.204483	0.0717513	FALSE	TRUE	0.00491525	29.4248
	rs117838191	A	C	0.111893	0.0238958	2.8e-06	0.076455	0.203014	0.70647	FALSE	TRUE	0.00366601	21.9188
	rs11977787	A	G	0.0783056	0.0174364	7.1e-06	0.206073	0.14311	0.149878	FALSE	TRUE	0.00337311	20.1617
	rs12065308	C	G	0.0658109	0.0147151	7.7e-06	0.112342	0.131731	0.393762	FALSE	TRUE	0.00334534	19.9951
	rs12454633	A	G	0.117713	0.0260695	6.3e-06	-0.0149531	0.237326	0.949761	FALSE	TRUE	0.00340978	20.3816
	rs12748816	A	G	0.105707	0.0223156	2.2e-06	0.451326	0.18459	0.0144847	FALSE	TRUE	0.00375132	22.4308
	rs13035704	A	T	0.0475857	0.0102231	3.2e-06	-0.0977601	0.0850414	0.250325	FALSE	TRUE	0.00362275	21.6592
	rs13385795	T	C	0.0857233	0.0171702	6e-07	-0.0907763	0.152037	0.550462	FALSE	TRUE	0.00416544	24.9173
	rs141415354	G	C	0.138822	0.0285296	1.1e-06	0.182915	0.239855	0.445698	FALSE	TRUE	0.00395758	23.669
	rs141865369	C	G	0.0837382	0.0184578	5.7e-06	-0.0979054	0.144589	0.498324	FALSE	TRUE	0.00344204	20.5751
	rs145068924	T	C	0.0758761	0.0165811	4.7e-06	-0.0191667	0.146018	0.895568	FALSE	TRUE	0.00350176	20.9333
	rs150229760	T	C	0.115047	0.0258965	8.9e-06	-0.366163	0.211032	0.0827218	FALSE	TRUE	0.0033011	19.7298
	rs17090089	C	G	0.0659241	0.0128574	2.9e-07	0.101525	0.108302	0.34854	FALSE	TRUE	0.00439235	26.2807
	rs17174845	T	C	0.0726604	0.0147089	7.8e-07	0.0525245	0.126117	0.677063	FALSE	TRUE	0.00407837	24.3944
	rs394724	G	A	0.148369	0.0253406	4.8e-09	-0.225816	0.214509	0.292473	FALSE	TRUE	0.00571989	34.2694
	rs61566366	C	T	0.0488264	0.0101802	1.6e-06	0.0338457	0.0874534	0.698745	FALSE	TRUE	0.00384548	22.9959
	rs61966085	A	G	0.0887121	0.0174145	3.5e-07	0.0902007	0.141462	0.523713	FALSE	TRUE	0.00433594	25.9417
	rs72883125	C	G	0.0689796	0.0148738	3.5e-06	-0.0304399	0.133228	0.819273	FALSE	TRUE	0.00359633	21.5007
	rs72919779	C	T	0.109264	0.0226091	1.3e-06	0.459213	0.168647	0.00647083	FALSE	TRUE	0.00390405	23.3476
	rs77486447	C	T	0.0861528	0.0194861	9.8e-06	0.0560279	0.163301	0.731526	FALSE	TRUE	0.00326959	19.5408
	rs78381957	A	G	0.11196	0.0237096	2.3e-06	0.057724	0.190519	0.761904	FALSE	TRUE	0.00372805	22.2911
	rs79978254	A	G	0.0866715	0.0190806	5.6e-06	-0.0639206	0.182987	0.72685	FALSE	TRUE	0.00345059	20.6264
	rs80210217	T	C	0.0632611	0.0134616	2.6e-06	0.122474	0.114091	0.283059	FALSE	TRUE	0.00369233	22.0767
	rs846901	C	T	-0.0293046	0.00660693	9.2e-06	0.0351209	0.0582967	0.546874	FALSE	TRUE	0.00329054	19.6665
Cyanobacteria abundance in stool	rs11038366	A	G	0.0246521	0.00550695	7.6e-06	-0.010948	0.0542766	0.840145	FALSE	TRUE	0.00335162	20.0327
	rs116489912	A	G	0.107302	0.0217192	7.8e-07	-0.0610623	0.191531	0.74987	FALSE	TRUE	0.00407924	24.3996
	rs1165227	T	C	0.0360525	0.00807913	8.1e-06	-0.0180661	0.0785646	0.818129	FALSE	TRUE	0.00333058	19.9065
	rs116925072	C	A	0.0710641	0.0154667	4.3e-06	0.21063	0.14606	0.14928	FALSE	TRUE	0.00353017	21.1037
	rs117034254	T	G	0.11785	0.0260964	6.3e-06	0.318982	0.225049	0.156369	FALSE	TRUE	0.00341068	20.3869
	rs117333740	G	A	0.103208	0.0186769	3.3e-08	0.0925714	0.179919	0.606891	FALSE	TRUE	0.00509828	30.5261
	rs117633765	C	T	0.115091	0.023374	8.5e-07	0.174015	0.231893	0.453008	FALSE	TRUE	0.0040521	24.2366
	rs1431500	C	A	-0.0254519	0.00562603	6.1e-06	0.0671684	0.053807	0.211914	FALSE	TRUE	0.00342274	20.4593
	rs1950320	G	T	0.0337891	0.0074917	6.5e-06	-0.0342851	0.0739417	0.642879	FALSE	TRUE	0.00340204	20.3351
	rs235730	A	G	-0.0257675	0.00564102	4.9e-06	-0.0497643	0.0545761	0.361857	FALSE	TRUE	0.0034893	20.8585
	rs241018	A	G	0.122551	0.0244207	5.2e-07	0.212551	0.161672	0.188608	FALSE	TRUE	0.00420836	25.1751
	rs3865529	G	C	0.0305552	0.00638361	1.7e-06	0.115926	0.0629533	0.0655526	FALSE	TRUE	0.00382999	22.903
	rs41306407	G	T	0.0643135	0.0144871	9e-06	0.246506	0.13097	0.059815	FALSE	TRUE	0.00329635	19.7013
	rs4274761	G	A	0.0649621	0.0144262	6.7e-06	-0.00493951	0.136446	0.971122	FALSE	TRUE	0.00339131	20.2708
	rs62176016	A	T	0.0342337	0.00750906	5.1e-06	0.142614	0.0714117	0.0458184	FALSE	TRUE	0.00347577	20.7774
	rs67585595	A	C	0.0519836	0.0111081	2.9e-06	-0.137623	0.110601	0.213381	FALSE	TRUE	0.00366173	21.8931
	rs75144115	C	A	0.0771101	0.0161592	1.8e-06	0.217424	0.162174	0.180024	FALSE	TRUE	0.00380674	22.7634
	rs75445558	A	G	0.086982	0.0184965	2.6e-06	0.172905	0.164762	0.293984	FALSE	TRUE	0.00369741	22.1072
	rs75496339	A	T	0.0647448	0.0126442	3e-07	0.0196125	0.117036	0.866916	FALSE	TRUE	0.00438074	26.2109
	rs78007092	A	G	0.0583793	0.0130881	8.2e-06	0.058056	0.13075	0.657027	FALSE	TRUE	0.00332769	19.8893
	rs7870794	G	A	0.028045	0.00628247	8e-06	-0.0710309	0.0615149	0.248216	FALSE	TRUE	0.00333293	19.9207
	rs9449423	T	C	0.024449	0.00533823	4.7e-06	-0.0589361	0.0515684	0.253092	FALSE	TRUE	0.00350775	20.9692
Dorea abundance in stool	rs10829667	A	G	0.0601071	0.0101748	3.5e-09	-0.0369415	0.0723719	0.609743	FALSE	TRUE	0.00582224	34.8862
	rs12630337	G	C	0.0330522	0.00733084	6.5e-06	0.147963	0.0514007	0.00399429	FALSE	TRUE	0.0033997	20.3211
	rs142054945	A	G	-0.121839	0.0266289	4.8e-06	-0.0183468	0.190308	0.923199	FALSE	TRUE	0.00350082	20.9276
	rs144752706	T	C	-0.115149	0.0242397	2e-06	-0.169491	0.170089	0.319014	FALSE	TRUE	0.00377269	22.559
	rs150865613	G	T	0.11344	0.0254888	8.6e-06	0.274559	0.166368	0.0988804	FALSE	TRUE	0.00331298	19.801
	rs1550601	G	A	-0.0325351	0.00729583	8.2e-06	0.0290383	0.0521331	0.577525	FALSE	TRUE	0.00332609	19.8797
	rs246465	T	C	-0.103786	0.0231715	7.5e-06	-0.00367105	0.177385	0.983489	FALSE	TRUE	0.00335534	20.055
	rs28721869	T	C	-0.033586	0.00716742	2.8e-06	0.00484613	0.0513899	0.92487	FALSE	TRUE	0.0036713	21.9505
	rs35181686	G	C	-0.0374963	0.00845255	9.2e-06	-0.107263	0.0614656	0.0809692	FALSE	TRUE	0.00329152	19.6723
	rs73590203	A	G	0.0866381	0.0177883	1.1e-06	0.207957	0.130587	0.111276	FALSE	TRUE	0.00396506	23.7139
	rs80045854	G	T	-0.0484552	0.0106147	5e-06	-0.157973	0.075835	0.0372409	FALSE	TRUE	0.00348478	20.8315
	rs8028536	G	T	0.0374147	0.00809838	3.8e-06	-0.0187001	0.0567767	0.741881	FALSE	TRUE	0.00356913	21.3374
Lactobacillus B salivarius abundance in stool	rs10019778	G	A	-0.0473776	0.0102803	4.1e-06	0.120296	0.0673656	0.0741464	FALSE	TRUE	0.00355153	21.2319
	rs11217766	A	C	0.0616595	0.013461	4.6e-06	0.0185298	0.091571	0.839639	FALSE	TRUE	0.00350869	20.9749
	rs112562366	T	C	0.0586496	0.0127125	4e-06	-0.958636	1.44646	0.507493	TRUE	FALSE	0.00355915	21.2776
	rs113267234	A	G	0.141008	0.0315289	7.7e-06	0.464804	0.197292	0.0184769	FALSE	TRUE	0.00334535	19.9951
	rs12126166	A	G	0.0980721	0.0200746	1e-06	0.0478222	0.124764	0.701496	FALSE	TRUE	0.00398922	23.859
	rs140419138	A	G	0.184749	0.0368941	5.5e-07	0.181756	0.218313	0.405101	FALSE	TRUE	0.00419038	25.0671
	rs145502060	T	C	0.114409	0.0252779	6e-06	0.101096	0.159337	0.525765	FALSE	TRUE	0.0034259	20.4782
	rs17188819	T	C	-0.0410157	0.00852254	1.5e-06	0.0724677	0.0545987	0.184416	FALSE	TRUE	0.00387172	23.1535
	rs17501448	G	C	0.10549	0.0237205	8.7e-06	0.135765	0.147757	0.358181	FALSE	TRUE	0.00330798	19.771
	rs185623566	T	C	0.15927	0.0357523	8.4e-06	0.380036	0.209713	0.06996	FALSE	TRUE	0.00331927	19.8387
	rs1883268	T	C	0.0414363	0.00843146	8.9e-07	-0.0240631	0.0544962	0.65881	FALSE	TRUE	0.0040367	24.1441
	rs33985007	A	G	-0.0552078	0.0122847	7e-06	0.0511299	0.0818028	0.531945	FALSE	TRUE	0.00337776	20.1895
	rs34706214	G	C	0.049584	0.0111349	8.5e-06	-0.131018	0.0708663	0.0644852	FALSE	TRUE	0.00331661	19.8228
	rs35778179	T	C	0.10339	0.0184757	2.2e-08	0.0962935	0.114229	0.399235	FALSE	TRUE	0.00522764	31.3047
	rs4516896	T	G	0.0370294	0.00806559	4.4e-06	0.0500052	0.0521199	0.337344	FALSE	TRUE	0.00352464	21.0705
	rs56208276	T	C	0.0487314	0.0105417	3.8e-06	0.0498716	0.0684198	0.466059	FALSE	TRUE	0.00357329	21.3624
	rs60667002	A	G	0.141024	0.0309273	5.1e-06	0.054306	0.181195	0.764399	FALSE	TRUE	0.00347709	20.7853
	rs6509114	T	C	-0.0360213	0.00798972	6.5e-06	-0.0694881	0.0518724	0.180376	FALSE	TRUE	0.00339941	20.3194
	rs6829761	C	T	0.0358561	0.00801312	7.7e-06	0.0636241	0.0515788	0.217377	FALSE	TRUE	0.00334883	20.016
	rs72732384	A	G	0.103229	0.019281	8.6e-08	0.164665	0.125797	0.190542	FALSE	TRUE	0.00478726	28.6549
	rs7309021	A	G	0.0375812	0.00838258	7.4e-06	-0.0514727	0.0532007	0.333284	FALSE	TRUE	0.00336163	20.0928
	rs73134130	A	T	0.0680279	0.0153254	9e-06	-0.0410363	0.0992845	0.679373	FALSE	TRUE	0.00329567	19.6972
	rs76652104	T	C	0.06296	0.013445	2.8e-06	0.0882259	0.0820195	0.282075	FALSE	TRUE	0.00366639	21.9211
	rs76812178	A	G	0.0811765	0.0162927	6.3e-07	0.0687384	0.0964821	0.476188	FALSE	TRUE	0.00414854	24.8158
	rs78128878	C	T	0.0740302	0.0165432	7.6e-06	0.0375091	0.111507	0.73658	FALSE	TRUE	0.00334926	20.0186
	rs78216404	A	G	-0.121439	0.0271832	7.9e-06	-0.144639	0.175463	0.409755	FALSE	TRUE	0.00333803	19.9512
	rs78281108	T	G	0.115704	0.0258286	7.5e-06	-0.0230677	0.139341	0.868512	FALSE	TRUE	0.00335631	20.0608
	rs7908438	C	T	0.0797264	0.0170648	3e-06	0.0842348	0.104271	0.419179	FALSE	TRUE	0.00364956	21.8201
	rs7992271	C	A	0.060972	0.01318	3.7e-06	0.109675	0.0848206	0.196005	FALSE	TRUE	0.00357849	21.3936
Leptospirae abundance in stool	rs10850547	G	A	-0.0142404	0.00312003	5e-06	-0.00428797	0.0596032	0.942648	FALSE	TRUE	0.00348368	20.8248
	rs113309549	T	C	0.0536817	0.0117597	5e-06	0.13592	0.249297	0.585607	FALSE	TRUE	0.00348474	20.8312
	rs113498618	C	G	0.0355772	0.00631841	1.8e-08	-0.197371	0.128532	0.12464	FALSE	TRUE	0.00529237	31.6944
	rs12133448	A	G	0.0119086	0.00264869	6.9e-06	0.0512497	0.0524826	0.328812	FALSE	TRUE	0.00338076	20.2075
	rs1226507	C	T	-0.0134914	0.00296839	5.5e-06	-0.0407173	0.0578632	0.481631	FALSE	TRUE	0.00345459	20.6503
	rs12889119	A	G	-0.046491	0.0105117	9.7e-06	-0.329796	0.208695	0.114043	FALSE	TRUE	0.00327186	19.5545
	rs12950851	T	C	-0.0143233	0.00311483	4.3e-06	-0.021419	0.05925	0.717723	FALSE	TRUE	0.00353595	21.1384
	rs145216676	G	A	0.033079	0.00745864	9.2e-06	-0.0176396	0.140876	0.900355	FALSE	TRUE	0.00328989	19.6625
	rs149800944	G	C	0.0381312	0.00850095	7.3e-06	0.161594	0.151524	0.286216	FALSE	TRUE	0.00336503	20.1132
	rs17025267	T	C	0.012768	0.00265836	1.6e-06	-0.0189469	0.0513009	0.711882	FALSE	TRUE	0.00385626	23.0607
	rs17434542	C	A	-0.0123655	0.00270371	4.8e-06	-0.00366419	0.051808	0.943616	FALSE	TRUE	0.0034979	20.9102
	rs2232441	C	T	-0.0335416	0.00730589	4.4e-06	-0.08326	0.134685	0.536456	FALSE	TRUE	0.00352464	21.0705
	rs4890770	G	C	0.0139464	0.00295802	2.4e-06	0.0267207	0.0575528	0.642445	FALSE	TRUE	0.00371648	22.2216
	rs59437174	C	G	-0.0207074	0.00462245	7.5e-06	0.0613819	0.0846444	0.468345	FALSE	TRUE	0.0033564	20.0614
	rs66700973	T	C	0.0276731	0.00620265	8.1e-06	0.170117	0.121708	0.16219	FALSE	TRUE	0.0033292	19.8983
	rs6714153	G	T	-0.0160118	0.00348576	4.4e-06	-0.0268302	0.0677429	0.692062	FALSE	TRUE	0.00352839	21.0931
	rs67248872	T	A	0.0210302	0.00475272	9.6e-06	0.0302891	0.0915736	0.740824	FALSE	TRUE	0.00327495	19.573
	rs6978402	G	A	0.0127266	0.00277755	4.6e-06	0.0316764	0.0517281	0.540298	FALSE	TRUE	0.00351075	20.9872
	rs71472361	C	T	-0.0487575	0.0108028	6.4e-06	0.0452229	0.176575	0.797865	FALSE	TRUE	0.00340686	20.3641
	rs74954800	G	T	0.023645	0.00530183	8.2e-06	0.100078	0.100413	0.318931	FALSE	TRUE	0.00332665	19.883
	rs7522194	A	C	0.0153121	0.00311174	8.6e-07	-0.0723039	0.0602936	0.230451	FALSE	TRUE	0.00404695	24.2057
	rs7620083	C	T	0.0517562	0.0113049	4.7e-06	0.336729	0.214747	0.116875	FALSE	TRUE	0.00350504	20.953
	rs774854	T	C	0.0172668	0.00336107	2.8e-07	0.0977645	0.0643919	0.128945	FALSE	TRUE	0.00440937	26.3829
	rs7846371	G	T	0.0123373	0.00277897	9e-06	0.0583811	0.0522932	0.264243	FALSE	TRUE	0.00329659	19.7027
	rs78964424	G	A	0.0208607	0.00471673	9.7e-06	0.168996	0.0908505	0.0628637	FALSE	TRUE	0.00327174	19.5537
	rs80297309	G	T	-0.0333511	0.00693479	1.5e-06	-0.0232047	0.128951	0.857192	FALSE	TRUE	0.00386632	23.1211
	rs9573330	A	G	-0.0128019	0.00274041	3e-06	0.00362166	0.0535379	0.946067	FALSE	TRUE	0.00364886	21.8158
Parachlamydiales abundance in stool	rs10975861	T	C	0.0254805	0.0051612	7.9e-07	0.03285	0.0700644	0.639174	FALSE	TRUE	0.00407351	24.3651
	rs12540861	A	G	-0.0197137	0.00439382	7.2e-06	-0.0236577	0.0584943	0.685886	FALSE	TRUE	0.00336677	20.1236
	rs130038	G	T	0.0466175	0.00976554	1.8e-06	0.101683	0.132061	0.441317	FALSE	TRUE	0.00380956	22.7803
	rs13210503	G	A	0.0435476	0.00875721	6.6e-07	0.254108	0.106756	0.0172998	FALSE	TRUE	0.00413262	24.7202
	rs2757529	C	T	-0.0214165	0.00386577	3e-08	-0.0367285	0.0518656	0.478854	FALSE	TRUE	0.00512413	30.6817
	rs4480388	T	G	0.0276207	0.0057679	1.7e-06	0.045183	0.0737714	0.540225	FALSE	TRUE	0.00383347	22.9239
	rs62065454	A	G	0.0176423	0.00394346	7.7e-06	0.0575093	0.0518199	0.267089	FALSE	TRUE	0.00334754	20.0083
	rs6530647	A	T	0.0180283	0.00406088	9e-06	0.0684132	0.0534311	0.200404	FALSE	TRUE	0.00329657	19.7026
	rs72710635	G	A	-0.0287838	0.00611934	2.6e-06	-0.0192328	0.0816183	0.813709	FALSE	TRUE	0.00369917	22.1178
	rs75016834	A	G	0.051441	0.0112621	4.9e-06	-0.106246	0.139641	0.446747	FALSE	TRUE	0.0034889	20.8562
	rs76697344	C	G	-0.0541141	0.011623	3.2e-06	0.0838686	0.138363	0.544416	FALSE	TRUE	0.00362438	21.669
Phascolarctobacterium sp003150755 abundance in stool	rs10833244	T	A	0.154294	0.0335862	4.3e-06	-0.0414235	0.133134	0.755694	FALSE	TRUE	0.00352913	21.0975
	rs10862672	G	C	0.246958	0.0554249	8.4e-06	-0.343013	0.25243	0.174197	FALSE	TRUE	0.00332061	19.8468
	rs10999818	C	G	-0.124625	0.0271786	4.5e-06	0.305543	0.122545	0.0126555	FALSE	TRUE	0.00351603	21.0189
	rs11047795	T	C	-0.066279	0.0147873	7.4e-06	-0.0733254	0.0662506	0.268385	FALSE	TRUE	0.00336	20.083
	rs116447189	C	G	0.162444	0.0365516	8.8e-06	-0.0966567	0.15654	0.536934	FALSE	TRUE	0.00330357	19.7446
	rs118117698	T	A	0.224317	0.0507465	9.9e-06	0.29572	0.227837	0.194306	FALSE	TRUE	0.00326826	19.5329
	rs12891383	T	C	-0.0706764	0.0142399	6.9e-07	-0.0331788	0.0626981	0.596678	FALSE	TRUE	0.0041169	24.6257
	rs182171742	G	T	0.194516	0.0431744	6.6e-06	-0.192821	0.182976	0.291973	FALSE	TRUE	0.00339475	20.2914
	rs2221099	C	T	-0.0581672	0.0127468	5e-06	0.116499	0.0550236	0.0342389	FALSE	TRUE	0.00348229	20.8165
	rs3094786	G	T	0.131686	0.0294522	7.8e-06	-0.192444	0.148383	0.194652	FALSE	TRUE	0.00334361	19.9847
	rs4676213	T	C	-0.114348	0.0251706	5.5e-06	0.107255	0.114282	0.347984	FALSE	TRUE	0.0034514	20.6312
	rs4681028	T	G	0.059889	0.0132248	5.9e-06	0.010725	0.0587016	0.855031	FALSE	TRUE	0.00342966	20.5008
	rs6023456	C	T	0.16576	0.0367317	6.4e-06	-0.0836788	0.139505	0.548623	FALSE	TRUE	0.00340582	20.3578
	rs62262357	T	A	0.185413	0.0311101	2.5e-09	-0.186919	0.139783	0.181155	FALSE	TRUE	0.00592547	35.5085
	rs62296310	G	A	-0.0668427	0.013971	1.7e-06	0.0676936	0.0624366	0.278277	FALSE	TRUE	0.00382661	22.8827
	rs62324492	T	A	0.218253	0.0448669	1.1e-06	-0.202578	0.201183	0.313968	FALSE	TRUE	0.00395525	23.655
	rs6424732	G	C	-0.0546523	0.0118681	4.1e-06	0.0558676	0.0515595	0.278561	FALSE	FALSE	0.003546	21.1987
	rs769046	C	T	0.06551	0.0144073	5.4e-06	0.0561302	0.0637786	0.378817	FALSE	TRUE	0.00345758	20.6683
	rs78197954	G	C	0.101575	0.0222936	5.2e-06	0.00761577	0.0915765	0.933722	FALSE	TRUE	0.0034716	20.7524
Provencibacterium massiliense abundance in stool	rs10257376	C	G	0.0397418	0.00879852	6.3e-06	-0.0195953	0.0560759	0.726758	FALSE	TRUE	0.00341207	20.3953
	rs113888016	C	G	-0.0714208	0.015795	6.1e-06	0.0582449	0.10714	0.586694	FALSE	TRUE	0.00341939	20.4392
	rs116526749	A	G	-0.0680061	0.0144115	2.4e-06	-0.0794459	0.0919865	0.38777	FALSE	TRUE	0.00372292	22.2603
	rs17151564	T	C	0.0632311	0.0113115	2.3e-08	0.00650976	0.0740509	0.929949	FALSE	TRUE	0.00521646	31.2374
	rs17459831	A	G	0.070046	0.0158281	9.6e-06	0.0305393	0.0987533	0.757133	FALSE	TRUE	0.00327575	19.5778
	rs17470481	A	G	-0.0377995	0.00851149	9e-06	0.0750737	0.0534697	0.160307	FALSE	TRUE	0.00329877	19.7158
	rs1932998	A	C	0.0678868	0.0147754	4.3e-06	-0.00813747	0.101939	0.936375	FALSE	TRUE	0.00353007	21.1031
	rs28470376	C	T	0.0519214	0.0108121	1.6e-06	-0.0498317	0.0691029	0.470833	FALSE	TRUE	0.00385498	23.053
	rs4748994	C	T	0.0379285	0.00820121	3.8e-06	0.0534781	0.0532172	0.314944	FALSE	TRUE	0.0035764	21.3811
	rs4782346	G	C	0.0415051	0.00887824	2.9e-06	-0.0273271	0.0576546	0.635515	FALSE	TRUE	0.00365415	21.8476
	rs6474491	C	T	0.0477716	0.0104325	4.7e-06	-0.062817	0.0642406	0.328153	FALSE	TRUE	0.00350642	20.9612
	rs6834102	C	T	-0.0563206	0.0120378	2.9e-06	0.127688	0.0761942	0.0937735	FALSE	TRUE	0.00365994	21.8824
	rs72784078	T	C	-0.102395	0.0216557	2.3e-06	0.0404062	0.145123	0.780683	FALSE	TRUE	0.00373778	22.3495
	rs732409	A	G	0.109528	0.0212642	2.6e-07	-0.116114	0.132197	0.379759	FALSE	TRUE	0.00443251	26.522
	rs78323281	C	G	0.0476483	0.00974569	1e-06	-0.0790965	0.0627718	0.207646	FALSE	TRUE	0.00399538	23.8959
	rs78528575	C	G	0.0851941	0.0191508	8.6e-06	-0.261976	0.121361	0.0308773	FALSE	TRUE	0.00331003	19.7833
	rs7861839	C	G	0.0557203	0.0117543	2.1e-06	-0.0230221	0.0749974	0.758864	FALSE	TRUE	0.00375686	22.464
	rs79787553	C	G	-0.0523572	0.0115862	6.2e-06	0.116082	0.0734746	0.114132	FALSE	TRUE	0.00341516	20.4139
Provencibacterium abundance in stool	rs10152644	G	A	0.0705778	0.0157355	7.3e-06	-0.0838545	0.0956792	0.380805	FALSE	TRUE	0.00336464	20.1108
	rs10257376	C	G	0.043618	0.00956536	5.1e-06	-0.0195953	0.0560759	0.726758	FALSE	TRUE	0.0034773	20.7866
	rs11083269	A	G	-0.0423358	0.00921297	4.3e-06	0.0777947	0.053307	0.144463	FALSE	TRUE	0.00353107	21.1091
	rs113888016	C	G	-0.0787606	0.0171717	4.5e-06	0.0582449	0.10714	0.586694	FALSE	TRUE	0.00351793	21.0303
	rs116526749	A	G	-0.0795421	0.0156676	3.8e-07	-0.0794459	0.0919865	0.38777	FALSE	TRUE	0.00430667	25.7658
	rs117873342	G	C	-0.085359	0.0191598	8.4e-06	-0.0619072	0.116247	0.594346	FALSE	TRUE	0.0033197	19.8413
	rs118146551	T	A	-0.196617	0.0436063	6.5e-06	0.272944	0.230195	0.235738	FALSE	TRUE	0.0034001	20.3235
	rs17151564	T	C	0.0683946	0.0122975	2.7e-08	0.00650976	0.0740509	0.929949	FALSE	TRUE	0.00516402	30.9218
	rs17459831	A	G	0.0761972	0.0172077	9.5e-06	0.0305393	0.0987533	0.757133	FALSE	TRUE	0.00327969	19.6014
	rs180930760	A	G	-0.0561057	0.0125066	7.3e-06	0.0900662	0.0734732	0.22026	FALSE	TRUE	0.00336587	20.1182
	rs1932998	A	C	0.0735279	0.0160631	4.7e-06	-0.00813747	0.101939	0.936375	FALSE	TRUE	0.00350387	20.9459
	rs28470376	C	T	0.0608353	0.0117544	2.3e-07	-0.0498317	0.0691029	0.470833	FALSE	TRUE	0.00447496	26.7772
	rs4234793	A	G	-0.0603263	0.0130334	3.7e-06	0.129601	0.0755184	0.0861351	FALSE	TRUE	0.00358233	21.4167
	rs4748994	C	T	0.0417299	0.00891595	2.9e-06	0.0534781	0.0532172	0.314944	FALSE	TRUE	0.00366263	21.8985
	rs4782346	G	C	0.0436881	0.00965209	6e-06	-0.0273271	0.0576546	0.635515	FALSE	TRUE	0.00342626	20.4804
	rs59312570	A	G	0.0506369	0.0106014	1.8e-06	-0.0789135	0.0627982	0.208891	FALSE	TRUE	0.00381395	22.8067
	rs6474491	C	T	0.0532252	0.0113418	2.7e-06	-0.062817	0.0642406	0.328153	FALSE	TRUE	0.0036821	22.0153
	rs72784078	T	C	-0.109279	0.023543	3.5e-06	0.0404062	0.145123	0.780683	FALSE	TRUE	0.00360254	21.5379
	rs732409	A	G	0.115822	0.0231174	5.4e-07	-0.116114	0.132197	0.379759	FALSE	TRUE	0.00419474	25.0933
	rs7861839	C	G	0.0606032	0.0127787	2.1e-06	-0.0230221	0.0749974	0.758864	FALSE	TRUE	0.00376018	22.4839
UBA1066 abundance in stool	rs10064498	G	A	0.0338318	0.00665406	3.7e-07	-0.0236796	0.0802663	0.767984	FALSE	TRUE	0.0043194	25.8423
	rs10918295	G	A	-0.0289105	0.00623071	3.5e-06	0.0200403	0.0744825	0.787883	FALSE	TRUE	0.00359995	21.5224
	rs11232531	A	G	0.0509125	0.0111422	4.9e-06	0.0136728	0.135425	0.91958	FALSE	TRUE	0.00349152	20.8719
	rs11787565	T	C	-0.033092	0.00684968	1.4e-06	0.0113506	0.0762398	0.881648	FALSE	TRUE	0.00390152	23.3324
	rs117919936	C	A	0.0881624	0.0174183	4.2e-07	-0.218254	0.197818	0.269893	FALSE	TRUE	0.00428074	25.61
	rs13137105	G	A	0.0188298	0.0042571	9.7e-06	-0.0141733	0.0514601	0.782991	FALSE	TRUE	0.0032724	19.5577
	rs1370715	C	G	0.025275	0.00553791	5e-06	-0.000610452	0.0664669	0.992672	FALSE	TRUE	0.00348339	20.8231
	rs1408766	C	T	0.0302721	0.00653341	3.6e-06	0.00346816	0.0757396	0.963477	FALSE	TRUE	0.0035898	21.4615
	rs149930778	T	C	0.0831763	0.0187292	9e-06	-0.315279	0.201453	0.117578	FALSE	TRUE	0.00329877	19.7158
	rs17616823	T	G	0.0382247	0.00810971	2.4e-06	0.0309914	0.0935179	0.740346	FALSE	TRUE	0.00371439	22.2091
	rs1894002	A	T	0.0210822	0.00448285	2.6e-06	-0.0442167	0.0528385	0.402689	FALSE	TRUE	0.00369778	22.1094
	rs1926859	C	T	0.0613474	0.0138541	9.5e-06	-0.220521	0.171164	0.197621	FALSE	TRUE	0.00327971	19.6015
	rs34362163	T	C	0.0193897	0.0043705	9.1e-06	0.0902833	0.0529541	0.0882064	FALSE	TRUE	0.00329211	19.6759
	rs6463280	T	C	-0.0195223	0.00432133	6.3e-06	0.114591	0.0513739	0.0257128	FALSE	TRUE	0.00341326	20.4024
	rs6702767	G	A	0.02104	0.0043466	1.3e-06	-0.0431673	0.0522783	0.408962	FALSE	TRUE	0.00391665	23.4232
	rs72679391	T	G	0.0956691	0.0177977	7.6e-08	-0.0628951	0.211811	0.766512	FALSE	TRUE	0.00482549	28.8848
	rs7483782	C	T	-0.0201835	0.00441189	4.8e-06	0.014072	0.0541791	0.795071	FALSE	TRUE	0.00349984	20.9217
	rs75967240	G	A	0.0342679	0.00672495	3.5e-07	-0.149604	0.0829703	0.0713724	FALSE	TRUE	0.00433846	25.9568
	rs7702579	G	C	-0.0202101	0.00446791	6.1e-06	-1.00009	1.7083	0.558258	TRUE	FALSE	0.00342189	20.4542
	rs7818625	C	T	0.0190505	0.00426079	7.8e-06	0.0777927	0.0515262	0.131103	FALSE	TRUE	0.00334352	19.9842
	rs882989	G	C	0.0208797	0.00469985	8.9e-06	-0.0727836	0.0565974	0.198447	FALSE	TRUE	0.00330119	19.7303
UBA1777 sp900319835 abundance in stool	rs117472695	C	T	0.0913565	0.0203832	7.4e-06	0.0376754	0.164007	0.818311	FALSE	TRUE	0.00335969	20.0811
	rs12447019	G	T	-0.0274849	0.00614395	7.7e-06	-0.0714938	0.0525008	0.173272	FALSE	TRUE	0.00334706	20.0054
	rs140475809	T	C	-0.0871885	0.0196707	9.3e-06	-0.0279929	0.169418	0.868763	FALSE	TRUE	0.00328606	19.6396
	rs2167138	C	A	0.0305521	0.00685033	8.2e-06	0.0304499	0.0588153	0.604653	FALSE	TRUE	0.00332689	19.8844
	rs2730312	T	C	-0.0265587	0.00590392	6.8e-06	-7.26e-06	0.0515623	0.999888	FALSE	TRUE	0.00338444	20.2296
	rs28370955	A	G	-0.0332986	0.00601257	3.1e-08	-0.0803969	0.0523929	0.124907	FALSE	TRUE	0.00512069	30.661
	rs2849565	A	G	-0.0403467	0.00905156	8.3e-06	0.00536179	0.077573	0.944895	FALSE	TRUE	0.00332315	19.862
	rs34017168	G	C	0.0353582	0.00733986	1.5e-06	0.100381	0.0641595	0.117686	FALSE	TRUE	0.00387921	23.1984
	rs4790360	C	T	-0.0269344	0.00602592	7.8e-06	0.0236584	0.051852	0.648197	FALSE	TRUE	0.00334149	19.972
	rs62153550	T	G	-0.085188	0.0187499	5.5e-06	0.141088	0.163955	0.3895	FALSE	TRUE	0.0034521	20.6354
	rs642284	T	C	0.0354467	0.00794185	8.1e-06	0.0980616	0.0705748	0.16469	FALSE	TRUE	0.00333185	19.9142
	rs72650203	T	G	-0.0753109	0.0132752	1.4e-08	-0.0902809	0.120215	0.452654	FALSE	TRUE	0.00537181	32.1727
	rs73212148	A	G	-0.0846061	0.0190298	8.7e-06	-0.172522	0.157758	0.274135	FALSE	TRUE	0.00330616	19.7601
	rs74525125	T	C	-0.0437825	0.00984168	8.6e-06	-0.00861143	0.0831182	0.917483	FALSE	TRUE	0.00331016	19.7841
	rs76015032	T	C	0.0575117	0.0122485	2.7e-06	0.124084	0.103267	0.229524	FALSE	TRUE	0.00368612	22.0395
	rs79893570	G	A	-0.0714992	0.0158517	6.5e-06	-0.213143	0.133415	0.110134	FALSE	TRUE	0.00340249	20.3378
	rs9472229	A	G	0.0279877	0.00607017	4e-06	0.0520106	0.0519541	0.316785	FALSE	TRUE	0.00355478	21.2514

## Sheet: Table S2
Table S2. Sensitivity analysys.
Exposure	catalogue	Outcome	Heterogeneity test			Directional pleiotropy test			MR-PRESSO
			Q	Degree of freedom	P value	Egger intercept	SE	P value	Global test	Outlier test	Distortion test
									P value		P value
Bacteroides A plebeius abundance in stool	GCST90032207	AA	17.3875	20	0.627685	0.0144642	0.0476275	0.764662	0.651	0	NA
Brevibacillaceae abundance in stool	GCST90032245		18.4485	16	0.298293	0.0414795	0.0518781	0.436447	0.323	0	NA
CAG-433 abundance in stool	GCST90032277		16.3722	18	0.566591	-0.0238854	0.0449065	0.601684	0.581	0	NA
Chromatiales abundance in stool	GCST90032318		14.3218	20	0.813813	0.0213252	0.0405621	0.605149	0.823	0	NA
Clostridium E sporosphaeroides abundance in stool	GCST90032322		15.7756	18	0.608205	0.0495828	0.043326	0.268311	0.622	0	NA
Comamonas abundance in stool	GCST90032332		30.0074	29	0.413633	-0.0427672	0.0471505	0.372128	0.414	0	NA
Cyanobacteria abundance in stool	GCST90032337		23.3421	21	0.326014	-0.0671363	0.0361657	0.0781976	0.352	0	NA
Dorea abundance in stool	GCST90032348		15.4721	11	0.161889	0.000484545	0.0616337	0.993882	0.203	0	NA
Lactobacillus B salivarius abundance in stool	GCST90032455		28.2076	27	0.400332	-0.071845	0.0357858	0.0551793	0.446	0	NA
Leptospirae abundance in stool	GCST90032463		18.8597	26	0.842298	-0.0110771	0.0351493	0.755266	0.844	0	NA
Parachlamydiales abundance in stool	GCST90032502		7.37397	10	0.689731	0.0536106	0.0600722	0.395393	0.698	0	NA
Phascolarctobacterium sp003150755 abundance in stool	GCST90032508		19.2565	17	0.314007	0.0481139	0.0517113	0.365973	0.352	0	NA
Provencibacterium massiliense abundance in stool	GCST90032527		12.47	17	0.770879	0.00612283	0.0617099	0.922196	0.792	0	NA
Provencibacterium abundance in stool	GCST90032528		10.9709	19	0.924813	-0.00913419	0.0543934	0.868512	0.943	0	NA
UBA1066 abundance in stool	GCST90032592		18.2215	19	0.507692	0.0360548	0.0381036	0.356561	0.553	0	NA
UBA1777 sp900319835 abundance in stool	GCST90032610		9.00331	16	0.913277	0.0148215	0.0452735	0.747907	0.927	0	NA
Abbreviation: AA,alopecia areata

## Sheet: Table S3
Table S3. Two-step MR analyses.
Exposure	Outcome	method	No.IVs	pval	OR	OR_lci95	OR_uci95
Bacteroides A plebeius abundance in stool	AA	MR Egger	21	0.25799	0.694848	0.376829	1.28126
		Weighted median	21	0.121791	0.754819	0.528571	1.07791
		Inverse variance weighted	21	0.0348705	0.757209	0.584805	0.98044
		Simple mode	21	0.303596	0.712132	0.379211	1.33733
		Weighted mode	21	0.318731	0.706469	0.362942	1.37514
Brevibacillaceae abundance in stool	AA	MR Egger	17	0.104972	0.0616116	0.00259919	1.46045
		Weighted median	17	0.465573	0.486349	0.0701586	3.37144
		Inverse variance weighted	17	0.024616	0.194395	0.0465938	0.811041
		Simple mode	17	0.77964	0.60724	0.0195489	18.8624
		Weighted mode	17	0.748167	0.58588	0.0236913	14.4887
CAG-433 abundance in stool	AA	MR Egger	19	0.174889	1.81023	0.796046	4.11652
		Weighted median	19	0.379982	1.23855	0.768212	1.99686
		Inverse variance weighted	19	0.0215016	1.47629	1.05913	2.05776
		Simple mode	19	0.881356	1.07507	0.421112	2.7446
		Weighted mode	19	0.836594	1.09413	0.471129	2.54096
Chromatiales abundance in stool	AA	MR Egger	21	0.420396	4.90856	0.111324	216.431
		Weighted median	21	0.0349956	10.9431	1.18343	101.19
		Inverse variance weighted	21	0.00134391	12.4141	2.66218	57.8889
		Simple mode	21	0.328445	8.47105	0.12951	554.079
		Weighted mode	21	0.426872	5.07538	0.100153	257.202
Clostridium E sporosphaeroides abundance in stool	AA	MR Egger	19	0.935174	0.928124	0.157931	5.45436
		Weighted median	19	0.290523	1.81066	0.602167	5.4445
		Inverse variance weighted	19	0.0305173	2.35195	1.0837	5.10443
		Simple mode	19	0.871012	1.17527	0.171991	8.03097
		Weighted mode	19	0.909624	1.12584	0.149634	8.47085
Comamonas abundance in stool	AA	MR Egger	30	0.0813483	3.60205	0.897917	14.4498
		Weighted median	30	0.137846	1.98325	0.802745	4.8998
		Inverse variance weighted	30	0.0305668	2.03982	1.06909	3.89199
		Simple mode	30	0.465208	2.1618	0.280601	16.6549
		Weighted mode	30	0.406243	2.43679	0.307066	19.3377
Cyanobacteria abundance in stool	AA	MR Egger	22	0.0153385	9.2394	1.78507	47.8224
		Weighted median	22	0.0987872	2.66379	0.832321	8.52532
		Inverse variance weighted	22	0.0482181	2.40285	1.00688	5.73425
		Simple mode	22	0.233558	5.06985	0.378836	67.8482
		Weighted mode	22	0.159744	4.45641	0.597462	33.24
Dorea abundance in stool	AA	MR Egger	12	0.385862	3.18311	0.260566	38.8853
		Weighted median	12	0.829377	1.15008	0.322407	4.10251
		Inverse variance weighted	12	0.0241617	3.21217	1.16469	8.859
		Simple mode	12	0.875835	0.814887	0.0663081	10.0145
		Weighted mode	12	0.824509	0.77971	0.091047	6.67729
Lactobacillus B salivarius abundance in stool	AA	MR Egger	28	0.0102677	5.08115	1.6069	16.067
		Weighted median	28	0.0109479	2.47625	1.23152	4.97905
		Inverse variance weighted	28	0.030221	1.7542	1.0552	2.91625
		Simple mode	28	0.117435	2.93262	0.796151	10.8023
		Weighted mode	28	0.109647	2.83556	0.824817	9.74807
Leptospirae abundance in stool	AA	MR Egger	27	0.25009	10.2079	0.213549	487.948
		Weighted median	27	0.11304	5.50187	0.667751	45.3321
		Inverse variance weighted	27	0.0269382	5.77636	1.22151	27.3157
		Simple mode	27	0.462645	5.77809	0.0574144	581.498
		Weighted mode	27	0.50732	4.6033	0.053703	394.584
Parachlamydiales abundance in stool	AA	MR Egger	11	0.908817	0.763232	0.00851472	68.4137
		Weighted median	11	0.141143	5.05911	0.583843	43.8382
		Inverse variance weighted	11	0.0450313	5.16476	1.03701	25.7228
		Simple mode	11	0.412897	4.59341	0.139042	151.748
		Weighted mode	11	0.393949	4.59341	0.160437	131.512
Phascolarctobacterium sp003150755 abundance in stool	AA	MR Egger	18	0.0865212	0.375827	0.131481	1.07426
		Weighted median	18	0.0513786	0.539661	0.290158	1.00371
		Inverse variance weighted	18	0.023858	0.588022	0.370977	0.932054
		Simple mode	18	0.146187	0.410518	0.130515	1.29124
		Weighted mode	18	0.154483	0.438548	0.148316	1.29672
Provencibacterium massiliense abundance in stool	AA	MR Egger	18	0.44516	0.408511	0.0434271	3.84279
		Weighted median	18	0.114062	0.493923	0.205915	1.18476
		Inverse variance weighted	18	0.0144648	0.455506	0.242542	0.855461
		Simple mode	18	0.4384	0.525823	0.10748	2.57247
		Weighted mode	18	0.406089	0.517901	0.113982	2.3532
Provencibacterium abundance in stool	AA	MR Egger	20	0.617208	0.634687	0.110074	3.65962
		Weighted median	20	0.0728367	0.504915	0.239303	1.06534
		Inverse variance weighted	20	0.0325245	0.550344	0.318311	0.951518
		Simple mode	20	0.2626	0.441318	0.110067	1.76948
		Weighted mode	20	0.248394	0.435963	0.111174	1.7096
UBA1066 abundance in stool	AA	MR Egger	20	0.109372	0.0959879	0.00627882	1.46742
		Weighted median	20	0.371905	0.497624	0.107543	2.30262
		Inverse variance weighted	20	0.0431688	0.319851	0.105948	0.965613
		Simple mode	20	0.720703	0.591171	0.0345676	10.1101
		Weighted mode	20	0.694563	0.591171	0.0446116	7.83392
UBA1777 sp900319835 abundance in stool	AA	MR Egger	17	0.453951	2.43145	0.252419	23.4212
		Weighted median	17	0.0393972	3.46572	1.0622	11.3079
		Inverse variance weighted	17	0.00566225	3.4465	1.43446	8.28069
		Simple mode	17	0.0444716	10.1812	1.26481	81.9543
		Weighted mode	17	0.0570955	9.65915	1.10499	84.4345
Abbreviation: AA,alopecia areata

## Sheet: Table S4
Table S4. SNPs from GWAS on alopecia areata and risk of gut microbiota.(reverse research)
Exposure	Outcomes	SNP	EA	OA	Exposure			Outcome
					Beta	SE	P value	Beta	SE	P value	remove	mr_keep	R^2	F
AA	Acidaminococcus sp900315205 abundance in stool	rs10149918	T	G	0.213555	0.0518586	3.82138e-05	0.00317249	0.00674647	0.64	FALSE	TRUE	0.0216314	16.9139
		rs1044115	A	G	-0.232012	0.0548967	2.37525e-05	-0.00867394	0.0070689	0.22	FALSE	TRUE	0.0227581	17.8154
		rs11084303	G	C	0.318294	0.0737371	1.58449e-05	0.000846038	0.0108344	0.94	FALSE	TRUE	0.0237173	18.5845
		rs1109609	C	T	0.263226	0.0598423	1.08918e-05	-0.0106595	0.00818183	0.19	FALSE	TRUE	0.0246052	19.2978
		rs111502065	A	G	-1.03117	0.241575	1.96784e-05	0.0391848	0.0227524	0.085	FALSE	TRUE	0.0232041	18.1728
		rs11497278	G	A	0.348237	0.0841521	3.50058e-05	-0.00310901	0.0111997	0.78	FALSE	TRUE	0.0218391	17.0799
		rs11552942	T	G	-0.700619	0.171719	4.50298e-05	-0.0163731	0.0172261	0.34	FALSE	TRUE	0.0212426	16.6033
		rs117165616	T	C	0.625062	0.146707	2.03864e-05	0.0077467	0.0228332	0.73	FALSE	TRUE	0.0231201	18.1055
		rs11748276	C	G	2.62034	0.628726	3.07695e-05	-0.00884401	0.00675785	0.19	TRUE	FALSE	0.0221448	17.3244
		rs117906846	T	C	0.719694	0.175234	4.00765e-05	-0.020985	0.0302705	0.49	FALSE	TRUE	0.0215187	16.8238
		rs11860158	T	A	0.240022	0.0547881	1.18184e-05	-0.00434543	0.00723765	0.55	FALSE	FALSE	0.0244119	19.1424
		rs12119861	T	C	0.528202	0.129178	4.33361e-05	0.0131483	0.0206052	0.52	FALSE	TRUE	0.0213335	16.6759
		rs12215352	C	T	0.589483	0.143134	3.81505e-05	0.0318304	0.022325	0.15	FALSE	TRUE	0.0216353	16.917
		rs12684749	G	A	-0.627671	0.153868	4.51742e-05	0.0143047	0.016696	0.39	FALSE	TRUE	0.0212349	16.5972
		rs12873106	T	C	0.217415	0.0526495	3.63588e-05	0.00681359	0.00702882	0.33	FALSE	TRUE	0.0217493	17.0081
		rs12996513	C	A	-0.21757	0.0526994	3.65124e-05	-0.0111778	0.00717482	0.12	FALSE	TRUE	0.0217393	17.0002
		rs1374488	A	C	0.258995	0.0635585	4.60331e-05	0.00885597	0.00824521	0.28	FALSE	TRUE	0.0211904	16.5616
		rs138084132	C	G	-0.853737	0.205191	3.17285e-05	-0.0288712	0.0202993	0.15	FALSE	TRUE	0.0220721	17.2662
		rs139938572	G	A	0.45938	0.106117	1.49782e-05	0.0120269	0.0152775	0.43	FALSE	TRUE	0.0238504	18.6913
		rs142220832	C	G	-1.45615	0.311828	3.01578e-06	-0.0410394	0.0302085	0.17	FALSE	TRUE	0.0276447	21.7494
		rs142810656	T	G	0.35344	0.0717492	8.39073e-07	-0.0064476	0.0109535	0.56	FALSE	TRUE	0.0306672	24.2027
		rs147226411	C	G	0.208241	0.0508401	4.20359e-05	0.0020995	0.00706298	0.77	FALSE	FALSE	0.0214056	16.7335
		rs149431846	A	G	-1.53931	0.357087	1.62705e-05	0.0120329	0.0289727	0.68	FALSE	TRUE	0.0236544	18.534
		rs1618660	A	G	2.74276	0.647494	2.27578e-05	0.00269438	0.00722485	0.71	TRUE	FALSE	0.0228595	17.8966
		rs17097828	C	T	0.493956	0.121766	4.97932e-05	0.00539722	0.0179782	0.76	FALSE	TRUE	0.0210044	16.4131
		rs17760408	C	A	-0.33117	0.0770669	1.7299e-05	-0.00417933	0.00980505	0.67	FALSE	TRUE	0.0235093	18.4176
		rs184595176	T	G	0.603885	0.140073	1.62364e-05	0.0185651	0.0246846	0.45	FALSE	TRUE	0.0236595	18.5381
		rs1858084	C	T	-0.20481	0.0504786	4.96272e-05	-0.0028769	0.00665023	0.67	FALSE	TRUE	0.0210121	16.4193
		rs1860277	C	T	0.354591	0.0861288	3.83866e-05	0.00918287	0.0139577	0.51	FALSE	TRUE	0.0216207	16.9054
		rs188511943	T	C	0.617687	0.143317	1.63298e-05	-0.00357962	0.0210966	0.87	FALSE	TRUE	0.0236458	18.5271
		rs1937860	T	C	0.293787	0.0709818	3.4898e-05	0.0317192	0.0090971	0.00049	FALSE	TRUE	0.0218465	17.0859
		rs2216468	T	C	0.266713	0.0622968	1.8578e-05	0.00142283	0.00784566	0.86	FALSE	TRUE	0.0233402	18.282
		rs2237805	G	T	-0.226238	0.0507732	8.35622e-06	0.00745805	0.0068405	0.28	FALSE	TRUE	0.0252329	19.8029
		rs2304079	A	G	0.367941	0.0902528	4.56646e-05	0.0133415	0.0131706	0.31	FALSE	TRUE	0.0212094	16.5768
		rs28637800	A	G	0.407379	0.0891393	4.87405e-06	-0.000339668	0.0125932	0.98	FALSE	TRUE	0.0265091	20.8317
		rs34311148	G	T	0.208535	0.0506841	3.88168e-05	0.00327565	0.00661161	0.62	FALSE	TRUE	0.0215942	16.8842
		rs3763701	C	A	0.249881	0.0572438	1.27002e-05	0.01828	0.00792725	0.021	FALSE	TRUE	0.0242413	19.0053
		rs4238402	C	T	0.282036	0.0695212	4.97428e-05	0.000429845	0.00877575	0.96	FALSE	TRUE	0.0210068	16.415
		rs427	A	G	0.262127	0.0562364	3.14413e-06	-0.00591791	0.00783144	0.45	FALSE	TRUE	0.0275462	21.6698
		rs4514338	A	T	0.212704	0.0514341	3.54242e-05	0.00578158	0.00673468	0.39	FALSE	FALSE	0.021811	17.0575
		rs4662987	C	T	0.519781	0.113519	4.67638e-06	-0.00162882	0.0177615	0.93	FALSE	TRUE	0.026607	20.9108
		rs4870917	C	G	0.379955	0.0852401	8.29335e-06	-0.000366007	0.0121798	0.98	FALSE	TRUE	0.0252507	19.8172
		rs4970501	A	G	0.248529	0.0532043	2.99419e-06	-0.00215319	0.00738869	0.77	FALSE	TRUE	0.0276619	21.7634
		rs56044992	T	C	-0.565604	0.126175	7.37055e-06	-0.00209923	0.013807	0.88	FALSE	TRUE	0.02553	20.0422
		rs56841962	C	T	0.317393	0.0727843	1.29622e-05	0.0151576	0.0104223	0.15	FALSE	TRUE	0.0241929	18.9664
		rs60499646	A	G	0.347022	0.0774749	7.49394e-06	-0.0153452	0.0109775	0.16	FALSE	TRUE	0.0254907	20.0105
		rs61173642	G	T	-0.293025	0.071971	4.67251e-05	-0.00408148	0.00878065	0.64	FALSE	TRUE	0.021155	16.5333
		rs6583249	A	G	0.242659	0.0590541	3.9721e-05	0.00255533	0.00811502	0.75	FALSE	TRUE	0.0215397	16.8406
		rs6727509	T	C	-0.233027	0.0514297	5.87084e-06	0.0068035	0.00684495	0.32	FALSE	TRUE	0.0260686	20.4763
		rs6751551	T	G	0.280543	0.066637	2.55358e-05	-0.00542475	0.00949244	0.57	FALSE	TRUE	0.0225866	17.678
		rs721065	T	C	0.385702	0.0920437	2.78433e-05	0.0125564	0.0137649	0.36	FALSE	TRUE	0.0223815	17.5139
		rs73030033	C	T	0.750528	0.16851	8.43238e-06	-0.0199458	0.0303504	0.51	FALSE	TRUE	0.0252114	19.7856
		rs74750907	G	C	0.274421	0.0657811	3.02287e-05	0.00334574	0.00911974	0.71	FALSE	TRUE	0.0221867	17.358
		rs74763871	T	C	0.469051	0.110657	2.2475e-05	5.59457e-05	0.0176043	1	FALSE	TRUE	0.0228892	17.9204
		rs76883775	A	G	0.248366	0.0607597	4.35702e-05	0.00681318	0.00808789	0.4	FALSE	TRUE	0.0213205	16.6655
		rs78122663	A	G	-0.774662	0.187814	3.71347e-05	-0.0114081	0.0203255	0.57	FALSE	TRUE	0.0216993	16.9682
		rs9275563	T	C	0.390688	0.0514674	3.17541e-14	0.00746923	0.00706263	0.29	FALSE	TRUE	0.069878	57.4727
		rs9396580	C	G	0.371766	0.0883914	2.60046e-05	0.0138126	0.0130759	0.29	FALSE	TRUE	0.0225435	17.6435
		rs13218129	T	C	5.71227	-0.244466	1.94e-06	0.00383105	0.00672084	0.57	FALSE	TRUE	0.415835	544.561
	Bacteroides A plebeius A abundance in stool	rs10149918	T	G	0.213555	0.0518586	3.82138e-05	-0.013105	0.018876	0.49	FALSE	TRUE	0.0216314	16.9139
		rs1044115	A	G	-0.232012	0.0548967	2.37525e-05	-0.0243374	0.0197785	0.22	FALSE	TRUE	0.0227581	17.8154
		rs11084303	G	C	0.318294	0.0737371	1.58449e-05	-0.0574314	0.0303129	0.058	FALSE	TRUE	0.0237173	18.5845
		rs1109609	C	T	0.263226	0.0598423	1.08918e-05	-0.0111095	0.0228923	0.63	FALSE	TRUE	0.0246052	19.2978
		rs111502065	A	G	-1.03117	0.241575	1.96784e-05	-0.00191343	0.0636603	0.98	FALSE	TRUE	0.0232041	18.1728
		rs11497278	G	A	0.348237	0.0841521	3.50058e-05	-0.010816	0.0313352	0.73	FALSE	TRUE	0.0218391	17.0799
		rs11552942	T	G	-0.700619	0.171719	4.50298e-05	0.0140159	0.0481951	0.77	FALSE	TRUE	0.0212426	16.6033
		rs117165616	T	C	0.625062	0.146707	2.03864e-05	-0.026466	0.0638865	0.68	FALSE	TRUE	0.0231201	18.1055
		rs11748276	C	G	2.62034	0.628726	3.07695e-05	-0.00867082	0.0189096	0.65	TRUE	FALSE	0.0221448	17.3244
		rs117906846	T	C	0.719694	0.175234	4.00765e-05	-0.0765888	0.0846985	0.37	FALSE	TRUE	0.0215187	16.8238
		rs11860158	T	A	0.240022	0.0547881	1.18184e-05	0.000271675	0.020252	0.99	FALSE	FALSE	0.0244119	19.1424
		rs12119861	T	C	0.528202	0.129178	4.33361e-05	0.012953	0.0576526	0.82	FALSE	TRUE	0.0213335	16.6759
		rs12215352	C	T	0.589483	0.143134	3.81505e-05	0.0224412	0.0624706	0.72	FALSE	TRUE	0.0216353	16.917
		rs12684749	G	A	-0.627671	0.153868	4.51742e-05	0.107064	0.046713	0.022	FALSE	TRUE	0.0212349	16.5972
		rs12873106	T	C	0.217415	0.0526495	3.63588e-05	0.0118331	0.019667	0.55	FALSE	TRUE	0.0217493	17.0081
		rs12996513	C	A	-0.21757	0.0526994	3.65124e-05	-0.019694	0.0200756	0.33	FALSE	TRUE	0.0217393	17.0002
		rs1374488	A	C	0.258995	0.0635585	4.60331e-05	0.00547259	0.0230706	0.81	FALSE	TRUE	0.0211904	16.5616
		rs138084132	C	G	-0.853737	0.205191	3.17285e-05	-0.0495378	0.0567987	0.38	FALSE	TRUE	0.0220721	17.2662
		rs139938572	G	A	0.45938	0.106117	1.49782e-05	-0.0421493	0.0427458	0.32	FALSE	TRUE	0.0238504	18.6913
		rs142220832	C	G	-1.45615	0.311828	3.01578e-06	0.0126643	0.0845191	0.88	FALSE	TRUE	0.0276447	21.7494
		rs142810656	T	G	0.35344	0.0717492	8.39073e-07	-0.0154246	0.0306435	0.61	FALSE	TRUE	0.0306672	24.2027
		rs147226411	C	G	0.208241	0.0508401	4.20359e-05	0.0200383	0.0197608	0.31	FALSE	FALSE	0.0214056	16.7335
		rs149431846	A	G	-1.53931	0.357087	1.62705e-05	0.0532179	0.081054	0.51	FALSE	TRUE	0.0236544	18.534
		rs1618660	A	G	2.74276	0.647494	2.27578e-05	-0.0109042	0.0202147	0.59	TRUE	FALSE	0.0228595	17.8966
		rs17097828	C	T	0.493956	0.121766	4.97932e-05	-0.0114144	0.0503013	0.82	FALSE	TRUE	0.0210044	16.4131
		rs17760408	C	A	-0.33117	0.0770669	1.7299e-05	0.0345644	0.0274341	0.21	FALSE	TRUE	0.0235093	18.4176
		rs184595176	T	G	0.603885	0.140073	1.62364e-05	-0.0167814	0.0690665	0.81	FALSE	TRUE	0.0236595	18.5381
		rs1858084	C	T	-0.20481	0.0504786	4.96272e-05	0.00119681	0.0186085	0.95	FALSE	TRUE	0.0210121	16.4193
		rs1860277	C	T	0.354591	0.0861288	3.83866e-05	-0.0025837	0.0390545	0.95	FALSE	TRUE	0.0216207	16.9054
		rs188511943	T	C	0.617687	0.143317	1.63298e-05	-0.043054	0.0590296	0.47	FALSE	TRUE	0.0236458	18.5271
		rs1937860	T	C	0.293787	0.0709818	3.4898e-05	0.0118439	0.0254532	0.64	FALSE	TRUE	0.0218465	17.0859
		rs2216468	T	C	0.266713	0.0622968	1.8578e-05	-0.00634376	0.0219505	0.77	FALSE	TRUE	0.0233402	18.282
		rs2237805	G	T	-0.226238	0.0507732	8.35622e-06	0.0146749	0.0191383	0.44	FALSE	TRUE	0.0252329	19.8029
		rs2304079	A	G	0.367941	0.0902528	4.56646e-05	-0.0268604	0.0368536	0.47	FALSE	TRUE	0.0212094	16.5768
		rs28637800	A	G	0.407379	0.0891393	4.87405e-06	-0.00131739	0.0352376	0.97	FALSE	TRUE	0.0265091	20.8317
		rs34311148	G	T	0.208535	0.0506841	3.88168e-05	-0.0140727	0.018499	0.45	FALSE	TRUE	0.0215942	16.8842
		rs3763701	C	A	0.249881	0.0572438	1.27002e-05	0.0099386	0.02218	0.65	FALSE	TRUE	0.0242413	19.0053
		rs4238402	C	T	0.282036	0.0695212	4.97428e-05	-0.00898867	0.0245534	0.71	FALSE	TRUE	0.0210068	16.415
		rs427	A	G	0.262127	0.0562364	3.14413e-06	-0.0491584	0.0219107	0.025	FALSE	TRUE	0.0275462	21.6698
		rs4514338	A	T	0.212704	0.0514341	3.54242e-05	0.0103484	0.0188433	0.58	FALSE	FALSE	0.021811	17.0575
		rs4662987	C	T	0.519781	0.113519	4.67638e-06	-0.0502089	0.0496978	0.31	FALSE	TRUE	0.026607	20.9108
		rs4870917	C	G	0.379955	0.0852401	8.29335e-06	0.0228121	0.0340786	0.5	FALSE	TRUE	0.0252507	19.8172
		rs4970501	A	G	0.248529	0.0532043	2.99419e-06	-0.0248716	0.0206733	0.23	FALSE	TRUE	0.0276619	21.7634
		rs56044992	T	C	-0.565604	0.126175	7.37055e-06	0.000163316	0.0386339	1	FALSE	TRUE	0.02553	20.0422
		rs56841962	C	T	0.317393	0.0727843	1.29622e-05	-0.0193687	0.0291613	0.51	FALSE	TRUE	0.0241929	18.9664
		rs60499646	A	G	0.347022	0.0774749	7.49394e-06	0.00929197	0.0307159	0.76	FALSE	TRUE	0.0254907	20.0105
		rs61173642	G	T	-0.293025	0.071971	4.67251e-05	0.0492316	0.0245678	0.045	FALSE	TRUE	0.021155	16.5333
		rs6583249	A	G	0.242659	0.0590541	3.9721e-05	-0.0247567	0.0227042	0.28	FALSE	TRUE	0.0215397	16.8406
		rs6727509	T	C	-0.233027	0.0514297	5.87084e-06	-0.00083851	0.0191526	0.97	FALSE	TRUE	0.0260686	20.4763
		rs6751551	T	G	0.280543	0.066637	2.55358e-05	-0.0251487	0.0265605	0.34	FALSE	TRUE	0.0225866	17.678
		rs721065	T	C	0.385702	0.0920437	2.78433e-05	0.0171862	0.0385164	0.66	FALSE	TRUE	0.0223815	17.5139
		rs73030033	C	T	0.750528	0.16851	8.43238e-06	0.00407024	0.0849244	0.96	FALSE	TRUE	0.0252114	19.7856
		rs74750907	G	C	0.274421	0.0657811	3.02287e-05	-0.025504	0.0255191	0.32	FALSE	TRUE	0.0221867	17.358
		rs74763871	T	C	0.469051	0.110657	2.2475e-05	0.076529	0.0492608	0.12	FALSE	TRUE	0.0228892	17.9204
		rs76883775	A	G	0.248366	0.0607597	4.35702e-05	0.00835263	0.0226311	0.71	FALSE	TRUE	0.0213205	16.6655
		rs78122663	A	G	-0.774662	0.187814	3.71347e-05	0.0848327	0.0568741	0.14	FALSE	TRUE	0.0216993	16.9682
		rs9275563	T	C	0.390688	0.0514674	3.17541e-14	0.00904694	0.0197629	0.65	FALSE	TRUE	0.069878	57.4727
		rs9396580	C	G	0.371766	0.0883914	2.60046e-05	-0.0837178	0.0365894	0.022	FALSE	TRUE	0.0225435	17.6435
		rs13218129	T	C	5.71227	-0.244466	1.94e-06	-0.0357522	0.0188065	0.057	FALSE	TRUE	0.415835	544.561
	Bacteroides A plebeius abundance in stool	rs10149918	T	G	0.213555	0.0518586	3.82e-05	-0.00335626	0.0179671	0.85	FALSE	TRUE	0.0216314	16.9139
		rs1044115	A	G	-0.232012	0.0548967	2.38e-05	-0.0187441	0.0188244	0.32	FALSE	TRUE	0.0227581	17.8154
		rs11084303	G	C	0.318294	0.0737371	1.58e-05	-0.0498751	0.0288537	0.084	FALSE	TRUE	0.0237173	18.5845
		rs1109609	C	T	0.263226	0.0598423	1.09e-05	-0.026665	0.021789	0.22	FALSE	TRUE	0.0246052	19.2978
		rs111502065	A	G	-1.03117	0.241575	1.97e-05	-0.00473637	0.0605893	0.94	FALSE	TRUE	0.0232041	18.1728
		rs11497278	G	A	0.348237	0.0841521	3.5e-05	0.0271853	0.0298251	0.36	FALSE	TRUE	0.0218391	17.0799
		rs11552942	T	G	-0.700619	0.171719	4.5e-05	-0.00133628	0.045879	0.98	FALSE	TRUE	0.0212426	16.6033
		rs117165616	T	C	0.625062	0.146707	2.04e-05	-0.0294164	0.0608046	0.63	FALSE	TRUE	0.0231201	18.1055
		rs11748276	C	G	2.62034	0.628726	3.08e-05	-0.0106405	0.0179975	0.55	TRUE	FALSE	0.0221448	17.3244
		rs117906846	T	C	0.719694	0.175234	4.01e-05	-0.151846	0.0806086	0.06	FALSE	TRUE	0.0215187	16.8238
		rs11860158	T	A	0.240022	0.0547881	1.18e-05	-0.0145615	0.0192761	0.45	FALSE	FALSE	0.0244119	19.1424
		rs12119861	T	C	0.528202	0.129178	4.33e-05	0.0544054	0.0548724	0.32	FALSE	TRUE	0.0213335	16.6759
		rs12215352	C	T	0.589483	0.143134	3.82e-05	-0.00181646	0.0594558	0.98	FALSE	TRUE	0.0216353	16.917
		rs12684749	G	A	-0.627671	0.153868	4.52e-05	0.13431	0.0444619	0.0025	FALSE	TRUE	0.0212349	16.5972
		rs12873106	T	C	0.217415	0.0526495	3.64e-05	0.0116043	0.0187173	0.54	FALSE	TRUE	0.0217493	17.0081
		rs12996513	C	A	-0.21757	0.0526994	3.65e-05	-0.0100545	0.0191065	0.6	FALSE	TRUE	0.0217393	17.0002
		rs1374488	A	C	0.258995	0.0635585	4.6e-05	-0.00893773	0.021957	0.68	FALSE	TRUE	0.0211904	16.5616
		rs138084132	C	G	-0.853737	0.205191	3.17e-05	-0.0310266	0.054057	0.57	FALSE	TRUE	0.0220721	17.2662
		rs139938572	G	A	0.45938	0.106117	1.5e-05	-0.0319767	0.0406844	0.43	FALSE	TRUE	0.0238504	18.6913
		rs142220832	C	G	-1.45615	0.311828	3.02e-06	-0.0790216	0.0804462	0.33	FALSE	TRUE	0.0276447	21.7494
		rs142810656	T	G	0.35344	0.0717492	8.39e-07	-0.00235165	0.0291665	0.94	FALSE	TRUE	0.0306672	24.2027
		rs147226411	C	G	0.208241	0.0508401	4.2e-05	0.00226813	0.0188073	0.9	FALSE	FALSE	0.0214056	16.7335
		rs149431846	A	G	-1.53931	0.357087	1.63e-05	0.104733	0.0771473	0.17	FALSE	TRUE	0.0236544	18.534
		rs1618660	A	G	2.74276	0.647494	2.28e-05	-0.00349259	0.0192404	0.86	TRUE	FALSE	0.0228595	17.8966
		rs17097828	C	T	0.493956	0.121766	4.98e-05	0.0157541	0.0478793	0.74	FALSE	TRUE	0.0210044	16.4131
		rs17760408	C	A	-0.33117	0.0770669	1.73e-05	0.0326292	0.0261107	0.21	FALSE	TRUE	0.0235093	18.4176
		rs184595176	T	G	0.603885	0.140073	1.62e-05	-0.0329397	0.0657348	0.62	FALSE	TRUE	0.0236595	18.5381
		rs1858084	C	T	-0.20481	0.0504786	4.96e-05	0.00234736	0.0177109	0.89	FALSE	TRUE	0.0210121	16.4193
		rs1860277	C	T	0.354591	0.0861288	3.84e-05	-0.0161846	0.0371729	0.66	FALSE	TRUE	0.0216207	16.9054
		rs188511943	T	C	0.617687	0.143317	1.63e-05	-0.0257727	0.0561802	0.65	FALSE	TRUE	0.0236458	18.5271
		rs1937860	T	C	0.293787	0.0709818	3.49e-05	0.00177097	0.0242264	0.94	FALSE	TRUE	0.0218465	17.0859
		rs2216468	T	C	0.266713	0.0622968	1.86e-05	-0.00386363	0.0208914	0.85	FALSE	TRUE	0.0233402	18.282
		rs2237805	G	T	-0.226238	0.0507732	8.36e-06	0.0299266	0.0182186	0.1	FALSE	TRUE	0.0252329	19.8029
		rs2304079	A	G	0.367941	0.0902528	4.57e-05	-0.0155688	0.0350761	0.66	FALSE	TRUE	0.0212095	16.5768
		rs28637800	A	G	0.407379	0.0891393	4.87e-06	0.00434906	0.0335397	0.9	FALSE	TRUE	0.0265091	20.8317
		rs34311148	G	T	0.208535	0.0506841	3.88e-05	-0.0215126	0.0176066	0.22	FALSE	TRUE	0.0215942	16.8842
		rs3763701	C	A	0.249881	0.0572438	1.27e-05	0.0203675	0.021111	0.33	FALSE	TRUE	0.0242413	19.0053
		rs4238402	C	T	0.282036	0.0695212	4.97e-05	0.00989695	0.0233706	0.67	FALSE	TRUE	0.0210068	16.415
		rs427	A	G	0.262127	0.0562364	3.14e-06	-0.0309426	0.0208578	0.14	FALSE	TRUE	0.0275462	21.6698
		rs4514338	A	T	0.212704	0.0514341	3.54e-05	0.00754516	0.0179351	0.67	FALSE	FALSE	0.021811	17.0575
		rs4662987	C	T	0.519781	0.113519	4.68e-06	-0.0433683	0.0472989	0.36	FALSE	TRUE	0.026607	20.9108
		rs4870917	C	G	0.379955	0.0852401	8.29e-06	0.027942	0.0324347	0.39	FALSE	TRUE	0.0252507	19.8172
		rs4970501	A	G	0.248529	0.0532043	2.99e-06	-0.0183918	0.0196763	0.35	FALSE	TRUE	0.0276619	21.7634
		rs56044992	T	C	-0.565604	0.126175	7.37e-06	0.0183785	0.0367696	0.62	FALSE	TRUE	0.02553	20.0422
		rs56841962	C	T	0.317393	0.0727843	1.3e-05	-0.0160044	0.0277553	0.56	FALSE	TRUE	0.0241929	18.9664
		rs60499646	A	G	0.347022	0.0774749	7.49e-06	0.0147196	0.0292336	0.61	FALSE	TRUE	0.0254907	20.0105
		rs61173642	G	T	-0.293025	0.071971	4.67e-05	0.0407384	0.0233837	0.081	FALSE	TRUE	0.021155	16.5333
		rs6583249	A	G	0.242659	0.0590541	3.97e-05	-0.0258181	0.0216086	0.23	FALSE	TRUE	0.0215397	16.8406
		rs6727509	T	C	-0.233027	0.0514297	5.87e-06	-0.00074657	0.0182281	0.97	FALSE	TRUE	0.0260686	20.4763
		rs6751551	T	G	0.280543	0.066637	2.55e-05	-0.00506494	0.0252784	0.84	FALSE	TRUE	0.0225866	17.678
		rs721065	T	C	0.385702	0.0920437	2.78e-05	0.0165306	0.0366587	0.65	FALSE	TRUE	0.0223815	17.5139
		rs73030033	C	T	0.750528	0.16851	8.43e-06	0.0257739	0.0808263	0.75	FALSE	TRUE	0.0252114	19.7856
		rs74750907	G	C	0.274421	0.0657811	3.02e-05	-0.0360086	0.0242876	0.14	FALSE	TRUE	0.0221867	17.358
		rs74763871	T	C	0.469051	0.110657	2.25e-05	0.0421268	0.0468835	0.37	FALSE	TRUE	0.0228892	17.9204
		rs76883775	A	G	0.248366	0.0607597	4.36e-05	0.00855872	0.0215406	0.69	FALSE	TRUE	0.0213205	16.6655
		rs78122663	A	G	-0.774662	0.187814	3.71e-05	0.0504284	0.0541309	0.35	FALSE	TRUE	0.0216993	16.9682
		rs9275563	T	C	0.390688	0.0514674	3.18e-14	0.0159288	0.0188091	0.4	FALSE	TRUE	0.069878	57.4727
		rs9396580	C	G	0.371766	0.0883914	2.6e-05	-0.096654	0.0348236	0.0055	FALSE	TRUE	0.0225435	17.6435
		rs13218129	T	C	5.71227	-0.244466	1.94e-06	-0.0272287	0.0178989	0.13	FALSE	TRUE	0.415835	544.561
	Bacteroides A abundance in stool	rs10149918	T	G	0.213555	0.0518586	3.82e-05	-0.00730947	0.0200565	0.72	FALSE	TRUE	0.0216314	16.9139
		rs1044115	A	G	-0.232012	0.0548967	2.38e-05	-0.0382135	0.021014	0.069	FALSE	TRUE	0.0227581	17.8154
		rs11084303	G	C	0.318294	0.0737371	1.58e-05	-0.0377829	0.0322077	0.24	FALSE	TRUE	0.0237173	18.5845
		rs1109609	C	T	0.263226	0.0598423	1.09e-05	-0.0249512	0.0243227	0.3	FALSE	TRUE	0.0246052	19.2978
		rs111502065	A	G	-1.03117	0.241575	1.97e-05	-0.0240074	0.0676369	0.72	FALSE	TRUE	0.0232041	18.1728
		rs11497278	G	A	0.348237	0.0841521	3.5e-05	-0.0174651	0.0332946	0.6	FALSE	TRUE	0.0218391	17.0799
		rs11552942	T	G	-0.700619	0.171719	4.5e-05	0.0302063	0.0512096	0.56	FALSE	TRUE	0.0212426	16.6033
		rs117165616	T	C	0.625062	0.146707	2.04e-05	-0.033499	0.0678772	0.62	FALSE	TRUE	0.0231201	18.1055
		rs11748276	C	G	2.62034	0.628726	3.08e-05	0.0046194	0.0200902	0.82	TRUE	FALSE	0.0221448	17.3244
		rs117906846	T	C	0.719694	0.175234	4.01e-05	-0.0788054	0.08999	0.38	FALSE	TRUE	0.0215187	16.8238
		rs11860158	T	A	0.240022	0.0547881	1.18e-05	-0.00209892	0.0215179	0.92	FALSE	FALSE	0.0244119	19.1424
		rs12119861	T	C	0.528202	0.129178	4.33e-05	0.0217062	0.0612535	0.72	FALSE	TRUE	0.0213335	16.6759
		rs12215352	C	T	0.589483	0.143134	3.82e-05	0.0356611	0.0663714	0.59	FALSE	TRUE	0.0216353	16.917
		rs12684749	G	A	-0.627671	0.153868	4.52e-05	0.0582796	0.0496341	0.24	FALSE	TRUE	0.0212349	16.5972
		rs12873106	T	C	0.217415	0.0526495	3.64e-05	0.0288076	0.0208957	0.17	FALSE	TRUE	0.0217493	17.0081
		rs12996513	C	A	-0.21757	0.0526994	3.65e-05	-0.000876226	0.0213291	0.97	FALSE	TRUE	0.0217393	17.0002
		rs1374488	A	C	0.258995	0.0635585	4.6e-05	0.010678	0.0245112	0.66	FALSE	TRUE	0.0211904	16.5616
		rs138084132	C	G	-0.853737	0.205191	3.17e-05	-0.014485	0.0603453	0.81	FALSE	TRUE	0.0220721	17.2662
		rs139938572	G	A	0.45938	0.106117	1.5e-05	-0.099115	0.0454156	0.029	FALSE	TRUE	0.0238504	18.6913
		rs142220832	C	G	-1.45615	0.311828	3.02e-06	-0.000478776	0.0898043	1	FALSE	TRUE	0.0276447	21.7494
		rs142810656	T	G	0.35344	0.0717492	8.39e-07	-0.000144532	0.0325609	1	FALSE	TRUE	0.0306672	24.2027
		rs147226411	C	G	0.208241	0.0508401	4.2e-05	0.0100307	0.0209965	0.63	FALSE	FALSE	0.0214056	16.7335
		rs149431846	A	G	-1.53931	0.357087	1.63e-05	0.0717032	0.0861258	0.41	FALSE	TRUE	0.0236544	18.534
		rs1618660	A	G	2.74276	0.647494	2.28e-05	0.00124025	0.0214778	0.95	TRUE	FALSE	0.0228595	17.8966
		rs17097828	C	T	0.493956	0.121766	4.98e-05	0.0370333	0.053447	0.49	FALSE	TRUE	0.0210044	16.4131
		rs17760408	C	A	-0.33117	0.0770669	1.73e-05	0.0475835	0.0291478	0.1	FALSE	TRUE	0.0235093	18.4176
		rs184595176	T	G	0.603885	0.140073	1.62e-05	-0.0435673	0.0733808	0.55	FALSE	TRUE	0.0236595	18.5381
		rs1858084	C	T	-0.20481	0.0504786	4.96e-05	-0.0179519	0.0197702	0.36	FALSE	TRUE	0.0210121	16.4193
		rs1860277	C	T	0.354591	0.0861288	3.84e-05	-0.00613562	0.041497	0.88	FALSE	TRUE	0.0216207	16.9054
		rs188511943	T	C	0.617687	0.143317	1.63e-05	-0.0374063	0.0627155	0.55	FALSE	TRUE	0.0236458	18.5271
		rs1937860	T	C	0.293787	0.0709818	3.49e-05	0.0023441	0.0270436	0.93	FALSE	TRUE	0.0218465	17.0859
		rs2216468	T	C	0.266713	0.0622968	1.86e-05	-0.00664591	0.0233232	0.78	FALSE	TRUE	0.0233402	18.282
		rs2237805	G	T	-0.226238	0.0507732	8.36e-06	0.0303042	0.0203354	0.14	FALSE	TRUE	0.0252329	19.8029
		rs2304079	A	G	0.367941	0.0902528	4.57e-05	-0.0181458	0.0391545	0.64	FALSE	TRUE	0.0212095	16.5768
		rs28637800	A	G	0.407379	0.0891393	4.87e-06	0.0364926	0.0374402	0.33	FALSE	TRUE	0.0265091	20.8317
		rs34311148	G	T	0.208535	0.0506841	3.88e-05	-0.031333	0.0196546	0.11	FALSE	TRUE	0.0215942	16.8842
		rs3763701	C	A	0.249881	0.0572438	1.27e-05	-0.00726209	0.0235659	0.76	FALSE	TRUE	0.0242413	19.0053
		rs4238402	C	T	0.282036	0.0695212	4.97e-05	0.0126948	0.0260895	0.63	FALSE	TRUE	0.0210068	16.415
		rs427	A	G	0.262127	0.0562364	3.14e-06	-0.033649	0.0232812	0.15	FALSE	TRUE	0.0275462	21.6698
		rs4514338	A	T	0.212704	0.0514341	3.54e-05	0.0127191	0.0200207	0.53	FALSE	FALSE	0.021811	17.0575
		rs4662987	C	T	0.519781	0.113519	4.68e-06	-0.0360546	0.052801	0.49	FALSE	TRUE	0.026607	20.9108
		rs4870917	C	G	0.379955	0.0852401	8.29e-06	0.0259231	0.0362074	0.47	FALSE	TRUE	0.0252507	19.8172
		rs4970501	A	G	0.248529	0.0532043	2.99e-06	0.00615133	0.0219645	0.78	FALSE	TRUE	0.0276619	21.7634
		rs56044992	T	C	-0.565604	0.126175	7.37e-06	0.0104362	0.0410468	0.8	FALSE	TRUE	0.02553	20.0422
		rs56841962	C	T	0.317393	0.0727843	1.3e-05	-0.0167486	0.0309832	0.59	FALSE	TRUE	0.0241929	18.9664
		rs60499646	A	G	0.347022	0.0774749	7.49e-06	-0.0154871	0.0326354	0.64	FALSE	TRUE	0.0254907	20.0105
		rs61173642	G	T	-0.293025	0.071971	4.67e-05	0.0488782	0.0261029	0.061	FALSE	TRUE	0.021155	16.5333
		rs6583249	A	G	0.242659	0.0590541	3.97e-05	-0.022663	0.0241239	0.35	FALSE	TRUE	0.0215397	16.8406
		rs6727509	T	C	-0.233027	0.0514297	5.87e-06	0.0246196	0.0203485	0.23	FALSE	TRUE	0.0260686	20.4763
		rs6751551	T	G	0.280543	0.066637	2.55e-05	-0.026605	0.0282189	0.35	FALSE	TRUE	0.0225866	17.678
		rs721065	T	C	0.385702	0.0920437	2.78e-05	0.0429417	0.0409211	0.29	FALSE	TRUE	0.0223815	17.5139
		rs73030033	C	T	0.750528	0.16851	8.43e-06	0.0393952	0.0902286	0.66	FALSE	TRUE	0.0252114	19.7856
		rs74750907	G	C	0.274421	0.0657811	3.02e-05	-0.0137716	0.0271126	0.61	FALSE	TRUE	0.0221867	17.358
		rs74763871	T	C	0.469051	0.110657	2.25e-05	0.00921159	0.0523367	0.86	FALSE	TRUE	0.0228892	17.9204
		rs76883775	A	G	0.248366	0.0607597	4.36e-05	-0.0284582	0.0240457	0.24	FALSE	TRUE	0.0213205	16.6655
		rs78122663	A	G	-0.774662	0.187814	3.71e-05	0.0380196	0.0604249	0.53	FALSE	TRUE	0.0216993	16.9682
		rs9275563	T	C	0.390688	0.0514674	3.18e-14	0.0161785	0.0209969	0.44	FALSE	TRUE	0.069878	57.4727
		rs9396580	C	G	0.371766	0.0883914	2.6e-05	-0.0577517	0.0388741	0.14	FALSE	TRUE	0.0225435	17.6435
		rs13218129	T	C	5.71227	-0.244466	1.94e-06	-0.0289468	0.0199808	0.15	FALSE	TRUE	0.415835	544.561
	Bacteroides clarus abundance in stool	rs10149918	T	G	0.213555	0.0518586	3.82e-05	-0.0239763	0.0156469	0.13	FALSE	TRUE	0.0216314	16.9139
		rs1044115	A	G	-0.232012	0.0548967	2.38e-05	0.0201962	0.0163928	0.22	FALSE	TRUE	0.0227581	17.8154
		rs11084303	G	C	0.318294	0.0737371	1.58e-05	-0.0225695	0.0251263	0.37	FALSE	TRUE	0.0237173	18.5845
		rs1109609	C	T	0.263226	0.0598423	1.09e-05	0.0163589	0.0189743	0.39	FALSE	TRUE	0.0246052	19.2978
		rs111502065	A	G	-1.03117	0.241575	1.97e-05	0.0842049	0.052763	0.11	FALSE	TRUE	0.0232041	18.1728
		rs11497278	G	A	0.348237	0.0841521	3.5e-05	0.00240204	0.0259743	0.93	FALSE	TRUE	0.0218391	17.0799
		rs11552942	T	G	-0.700619	0.171719	4.5e-05	0.0182745	0.0399532	0.65	FALSE	TRUE	0.0212426	16.6033
		rs117165616	T	C	0.625062	0.146707	2.04e-05	0.0097607	0.0529505	0.85	FALSE	TRUE	0.0231201	18.1055
		rs11748276	C	G	2.62034	0.628726	3.08e-05	0.0135845	0.0156735	0.39	TRUE	FALSE	0.0221448	17.3244
		rs117906846	T	C	0.719694	0.175234	4.01e-05	-0.123832	0.0702021	0.078	FALSE	TRUE	0.0215187	16.8238
		rs11860158	T	A	0.240022	0.0547881	1.18e-05	-0.0044668	0.0167867	0.79	FALSE	FALSE	0.0244119	19.1424
		rs12119861	T	C	0.528202	0.129178	4.33e-05	-0.0431995	0.0477836	0.37	FALSE	TRUE	0.0213335	16.6759
		rs12215352	C	T	0.589483	0.143134	3.82e-05	-0.00641923	0.0517773	0.9	FALSE	TRUE	0.0216353	16.917
		rs12684749	G	A	-0.627671	0.153868	4.52e-05	0.0683325	0.0387212	0.078	FALSE	TRUE	0.0212349	16.5972
		rs12873106	T	C	0.217415	0.0526495	3.64e-05	-0.0137244	0.016301	0.4	FALSE	TRUE	0.0217493	17.0081
		rs12996513	C	A	-0.21757	0.0526994	3.65e-05	0.0115579	0.0166397	0.49	FALSE	TRUE	0.0217393	17.0002
		rs1374488	A	C	0.258995	0.0635585	4.6e-05	-0.027662	0.0191221	0.15	FALSE	TRUE	0.0211904	16.5616
		rs138084132	C	G	-0.853737	0.205191	3.17e-05	0.0886993	0.0470778	0.06	FALSE	TRUE	0.0220721	17.2662
		rs139938572	G	A	0.45938	0.106117	1.5e-05	-0.0104297	0.0354285	0.77	FALSE	TRUE	0.0238504	18.6913
		rs142220832	C	G	-1.45615	0.311828	3.02e-06	0.0733696	0.0700594	0.29	FALSE	TRUE	0.0276447	21.7494
		rs142810656	T	G	0.35344	0.0717492	8.39e-07	0.00904606	0.025402	0.72	FALSE	TRUE	0.0306672	24.2027
		rs147226411	C	G	0.208241	0.0508401	4.2e-05	-0.0360278	0.0163796	0.028	FALSE	FALSE	0.0214056	16.7335
		rs149431846	A	G	-1.53931	0.357087	1.63e-05	0.0976998	0.0671899	0.15	FALSE	TRUE	0.0236544	18.534
		rs1618660	A	G	2.74276	0.647494	2.28e-05	0.0080601	0.0167549	0.63	TRUE	FALSE	0.0228595	17.8966
		rs17097828	C	T	0.493956	0.121766	4.98e-05	-0.0142274	0.0416962	0.73	FALSE	TRUE	0.0210044	16.4131
		rs17760408	C	A	-0.33117	0.0770669	1.73e-05	-0.0280826	0.022738	0.22	FALSE	TRUE	0.0235093	18.4176
		rs184595176	T	G	0.603885	0.140073	1.62e-05	0.00254203	0.0572438	0.96	FALSE	TRUE	0.0236595	18.5381
		rs1858084	C	T	-0.20481	0.0504786	4.96e-05	-0.0104626	0.0154239	0.5	FALSE	TRUE	0.0210121	16.4193
		rs1860277	C	T	0.354591	0.0861288	3.84e-05	0.044759	0.0323715	0.17	FALSE	TRUE	0.0216207	16.9054
		rs188511943	T	C	0.617687	0.143317	1.63e-05	-0.0384458	0.0489268	0.43	FALSE	TRUE	0.0236458	18.5271
		rs1937860	T	C	0.293787	0.0709818	3.49e-05	0.0337448	0.0210968	0.11	FALSE	TRUE	0.0218465	17.0859
		rs2216468	T	C	0.266713	0.0622968	1.86e-05	-0.0183613	0.0181948	0.31	FALSE	TRUE	0.0233402	18.282
		rs2237805	G	T	-0.226238	0.0507732	8.36e-06	0.00743756	0.0158654	0.64	FALSE	TRUE	0.0252329	19.8029
		rs2304079	A	G	0.367941	0.0902528	4.57e-05	-0.000359288	0.0305468	0.99	FALSE	TRUE	0.0212095	16.5768
		rs28637800	A	G	0.407379	0.0891393	4.87e-06	0.0364548	0.0292082	0.21	FALSE	TRUE	0.0265091	20.8317
		rs34311148	G	T	0.208535	0.0506841	3.88e-05	-0.0146432	0.0153324	0.34	FALSE	TRUE	0.0215942	16.8842
		rs3763701	C	A	0.249881	0.0572438	1.27e-05	-0.00366947	0.0183839	0.84	FALSE	TRUE	0.0242413	19.0053
		rs4238402	C	T	0.282036	0.0695212	4.97e-05	0.00942725	0.0203532	0.64	FALSE	TRUE	0.0210068	16.415
		rs427	A	G	0.262127	0.0562364	3.14e-06	-0.0278394	0.0181638	0.13	FALSE	TRUE	0.0275462	21.6698
		rs4514338	A	T	0.212704	0.0514341	3.54e-05	0.0034465	0.0156182	0.83	FALSE	FALSE	0.021811	17.0575
		rs4662987	C	T	0.519781	0.113519	4.68e-06	0.0341602	0.0411922	0.41	FALSE	TRUE	0.026607	20.9108
		rs4870917	C	G	0.379955	0.0852401	8.29e-06	0.0411653	0.0282451	0.14	FALSE	TRUE	0.0252507	19.8172
		rs4970501	A	G	0.248529	0.0532043	2.99e-06	0.00224454	0.0171344	0.9	FALSE	TRUE	0.0276619	21.7634
		rs56044992	T	C	-0.565604	0.126175	7.37e-06	0.0345848	0.0320205	0.28	FALSE	TRUE	0.02553	20.0422
		rs56841962	C	T	0.317393	0.0727843	1.3e-05	7.29e-05	0.0241707	1	FALSE	TRUE	0.0241929	18.9664
		rs60499646	A	G	0.347022	0.0774749	7.49e-06	-0.0125742	0.0254592	0.62	FALSE	TRUE	0.0254907	20.0105
		rs61173642	G	T	-0.293025	0.071971	4.67e-05	0.0221351	0.020363	0.28	FALSE	TRUE	0.021155	16.5333
		rs6583249	A	G	0.242659	0.0590541	3.97e-05	-0.0194831	0.0188194	0.3	FALSE	TRUE	0.0215397	16.8406
		rs6727509	T	C	-0.233027	0.0514297	5.87e-06	-0.00261505	0.0158747	0.87	FALSE	TRUE	0.0260686	20.4763
		rs6751551	T	G	0.280543	0.066637	2.55e-05	0.0199466	0.0220147	0.36	FALSE	TRUE	0.0225866	17.678
		rs721065	T	C	0.385702	0.0920437	2.78e-05	0.0167116	0.031925	0.6	FALSE	TRUE	0.0223815	17.5139
		rs73030033	C	T	0.750528	0.16851	8.43e-06	0.0666432	0.070387	0.34	FALSE	TRUE	0.0252114	19.7856
		rs74750907	G	C	0.274421	0.0657811	3.02e-05	0.0137347	0.0211509	0.52	FALSE	TRUE	0.0221867	17.358
		rs74763871	T	C	0.469051	0.110657	2.25e-05	0.0164284	0.0408286	0.69	FALSE	TRUE	0.0228892	17.9204
		rs76883775	A	G	0.248366	0.0607597	4.36e-05	0.00315599	0.0187587	0.87	FALSE	TRUE	0.0213205	16.6655
		rs78122663	A	G	-0.774662	0.187814	3.71e-05	-0.0311015	0.047141	0.51	FALSE	TRUE	0.0216993	16.9682
		rs9275563	T	C	0.390688	0.0514674	3.18e-14	0.00366506	0.01638	0.82	FALSE	TRUE	0.069878	57.4727
		rs9396580	C	G	0.371766	0.0883914	2.6e-05	-0.0408525	0.0303263	0.18	FALSE	TRUE	0.0225435	17.6435
		rs13218129	T	C	5.71227	-0.244466	1.94e-06	0.00542689	0.0155873	0.73	FALSE	TRUE	0.415835	544.561
	Bacteroides faecis abundance in stool	rs10149918	T	G	0.213555	0.0518586	3.82e-05	0.0044708	0.0189418	0.81	FALSE	TRUE	0.0216314	16.9139
		rs1044115	A	G	-0.232012	0.0548967	2.38e-05	0.000566114	0.0198451	0.98	FALSE	TRUE	0.0227581	17.8154
		rs11084303	G	C	0.318294	0.0737371	1.58e-05	-0.00151586	0.0304187	0.96	FALSE	TRUE	0.0237173	18.5845
		rs1109609	C	T	0.263226	0.0598423	1.09e-05	0.0170456	0.0229708	0.46	FALSE	TRUE	0.0246052	19.2978
		rs111502065	A	G	-1.03117	0.241575	1.97e-05	0.0426406	0.0638748	0.5	FALSE	TRUE	0.0232041	18.1728
		rs11497278	G	A	0.348237	0.0841521	3.5e-05	-0.0146836	0.0314455	0.64	FALSE	TRUE	0.0218391	17.0799
		rs11552942	T	G	-0.700619	0.171719	4.5e-05	-0.0309565	0.0483693	0.52	FALSE	TRUE	0.0212426	16.6033
		rs117165616	T	C	0.625062	0.146707	2.04e-05	-0.0349837	0.0641017	0.59	FALSE	TRUE	0.0231201	18.1055
		rs11748276	C	G	2.62034	0.628726	3.08e-05	-0.0141069	0.0189766	0.46	TRUE	FALSE	0.0221448	17.3244
		rs117906846	T	C	0.719694	0.175234	4.01e-05	0.0252655	0.0849953	0.77	FALSE	TRUE	0.0215187	16.8238
		rs11860158	T	A	0.240022	0.0547881	1.18e-05	-0.00875161	0.0203205	0.67	FALSE	FALSE	0.0244119	19.1424
		rs12119861	T	C	0.528202	0.129178	4.33e-05	-0.022576	0.057846	0.7	FALSE	TRUE	0.0213335	16.6759
		rs12215352	C	T	0.589483	0.143134	3.82e-05	0.00428989	0.0626815	0.95	FALSE	TRUE	0.0216353	16.917
		rs12684749	G	A	-0.627671	0.153868	4.52e-05	0.0776396	0.0468776	0.098	FALSE	TRUE	0.0212349	16.5972
		rs12873106	T	C	0.217415	0.0526495	3.64e-05	-0.0244804	0.019736	0.21	FALSE	TRUE	0.0217493	17.0081
		rs12996513	C	A	-0.21757	0.0526994	3.65e-05	0.0176577	0.020145	0.38	FALSE	TRUE	0.0217393	17.0002
		rs1374488	A	C	0.258995	0.0635585	4.6e-05	-0.0170351	0.0231504	0.46	FALSE	TRUE	0.0211904	16.5616
		rs138084132	C	G	-0.853737	0.205191	3.17e-05	0.0645721	0.056995	0.26	FALSE	TRUE	0.0220721	17.2662
		rs139938572	G	A	0.45938	0.106117	1.5e-05	-0.0228577	0.0428892	0.59	FALSE	TRUE	0.0238504	18.6913
		rs142220832	C	G	-1.45615	0.311828	3.02e-06	0.0673449	0.0848168	0.43	FALSE	TRUE	0.0276447	21.7494
		rs142810656	T	G	0.35344	0.0717492	8.39e-07	0.0406432	0.0307523	0.19	FALSE	TRUE	0.0306672	24.2027
		rs147226411	C	G	0.208241	0.0508401	4.2e-05	-0.0103243	0.019827	0.6	FALSE	FALSE	0.0214056	16.7335
		rs149431846	A	G	-1.53931	0.357087	1.63e-05	-0.0780512	0.0813419	0.34	FALSE	TRUE	0.0236544	18.534
		rs1618660	A	G	2.74276	0.647494	2.28e-05	0.0366799	0.020284	0.071	TRUE	FALSE	0.0228595	17.8966
		rs17097828	C	T	0.493956	0.121766	4.98e-05	0.0400519	0.0504766	0.43	FALSE	TRUE	0.0210044	16.4131
		rs17760408	C	A	-0.33117	0.0770669	1.73e-05	-0.0511725	0.0275266	0.063	FALSE	TRUE	0.0235093	18.4176
		rs184595176	T	G	0.603885	0.140073	1.62e-05	-0.164226	0.0692992	0.018	FALSE	TRUE	0.0236595	18.5381
		rs1858084	C	T	-0.20481	0.0504786	4.96e-05	0.0145565	0.0186744	0.44	FALSE	TRUE	0.0210121	16.4193
		rs1860277	C	T	0.354591	0.0861288	3.84e-05	-0.0237071	0.0391912	0.55	FALSE	TRUE	0.0216207	16.9054
		rs188511943	T	C	0.617687	0.143317	1.63e-05	-0.041691	0.0592336	0.48	FALSE	TRUE	0.0236458	18.5271
		rs1937860	T	C	0.293787	0.0709818	3.49e-05	0.0140287	0.0255405	0.58	FALSE	TRUE	0.0218465	17.0859
		rs2216468	T	C	0.266713	0.0622968	1.86e-05	-0.00311111	0.0220241	0.89	FALSE	TRUE	0.0233402	18.282
		rs2237805	G	T	-0.226238	0.0507732	8.36e-06	0.024214	0.0192074	0.21	FALSE	TRUE	0.0252329	19.8029
		rs2304079	A	G	0.367941	0.0902528	4.57e-05	-0.0333316	0.0369842	0.37	FALSE	TRUE	0.0212095	16.5768
		rs28637800	A	G	0.407379	0.0891393	4.87e-06	-0.0185136	0.0353568	0.6	FALSE	TRUE	0.0265091	20.8317
		rs34311148	G	T	0.208535	0.0506841	3.88e-05	-0.00712198	0.0185614	0.7	FALSE	TRUE	0.0215942	16.8842
		rs3763701	C	A	0.249881	0.0572438	1.27e-05	-0.0369337	0.0222561	0.097	FALSE	TRUE	0.0242413	19.0053
		rs4238402	C	T	0.282036	0.0695212	4.97e-05	0.0133126	0.0246409	0.59	FALSE	TRUE	0.0210068	16.415
		rs427	A	G	0.262127	0.0562364	3.14e-06	-0.0285726	0.0219899	0.19	FALSE	TRUE	0.0275462	21.6698
		rs4514338	A	T	0.212704	0.0514341	3.54e-05	-0.00653203	0.0189079	0.73	FALSE	FALSE	0.021811	17.0575
		rs4662987	C	T	0.519781	0.113519	4.68e-06	-0.00421319	0.0498696	0.93	FALSE	TRUE	0.026607	20.9108
		rs4870917	C	G	0.379955	0.0852401	8.29e-06	-0.0260205	0.0341934	0.45	FALSE	TRUE	0.0252507	19.8172
		rs4970501	A	G	0.248529	0.0532043	2.99e-06	-0.00476061	0.0207426	0.82	FALSE	TRUE	0.0276619	21.7634
		rs56044992	T	C	-0.565604	0.126175	7.37e-06	0.0250518	0.0387675	0.52	FALSE	TRUE	0.02553	20.0422
		rs56841962	C	T	0.317393	0.0727843	1.3e-05	0.0295937	0.0292606	0.31	FALSE	TRUE	0.0241929	18.9664
		rs60499646	A	G	0.347022	0.0774749	7.49e-06	-0.0213544	0.030822	0.49	FALSE	TRUE	0.0254907	20.0105
		rs61173642	G	T	-0.293025	0.071971	4.67e-05	0.0102829	0.024652	0.68	FALSE	TRUE	0.021155	16.5333
		rs6583249	A	G	0.242659	0.0590541	3.97e-05	-0.00247504	0.0227803	0.91	FALSE	TRUE	0.0215397	16.8406
		rs6727509	T	C	-0.233027	0.0514297	5.87e-06	-0.00174629	0.0192188	0.93	FALSE	TRUE	0.0260686	20.4763
		rs6751551	T	G	0.280543	0.066637	2.55e-05	-0.027403	0.0266522	0.3	FALSE	TRUE	0.0225866	17.678
		rs721065	T	C	0.385702	0.0920437	2.78e-05	0.00824662	0.0386529	0.83	FALSE	TRUE	0.0223815	17.5139
		rs73030033	C	T	0.750528	0.16851	8.43e-06	-0.0298422	0.0852182	0.73	FALSE	TRUE	0.0252114	19.7856
		rs74750907	G	C	0.274421	0.0657811	3.02e-05	-0.0108579	0.0256053	0.67	FALSE	TRUE	0.0221867	17.358
		rs74763871	T	C	0.469051	0.110657	2.25e-05	-0.0985614	0.0494271	0.046	FALSE	TRUE	0.0228892	17.9204
		rs76883775	A	G	0.248366	0.0607597	4.36e-05	0.0172981	0.0227076	0.45	FALSE	TRUE	0.0213205	16.6655
		rs78122663	A	G	-0.774662	0.187814	3.71e-05	-0.00647307	0.0570756	0.91	FALSE	TRUE	0.0216993	16.9682
		rs9275563	T	C	0.390688	0.0514674	3.18e-14	-0.0369272	0.0198296	0.063	FALSE	TRUE	0.069878	57.4727
		rs9396580	C	G	0.371766	0.0883914	2.6e-05	-0.0592775	0.0367129	0.11	FALSE	TRUE	0.0225435	17.6435
		rs13218129	T	C	5.71227	-0.244466	1.94e-06	0.0100419	0.0188699	0.59	FALSE	TRUE	0.415835	544.561
	Bacteroides sp003545565 abundance in stool	rs10149918	T	G	0.213555	0.0518586	3.82138e-05	-0.0281771	0.0121316	0.02	FALSE	TRUE	0.0216314	16.9139
		rs1044115	A	G	-0.232012	0.0548967	2.37525e-05	-0.0170181	0.0127115	0.18	FALSE	TRUE	0.0227581	17.8154
		rs11084303	G	C	0.318294	0.0737371	1.58449e-05	-0.0359406	0.0194825	0.065	FALSE	TRUE	0.0237173	18.5845
		rs1109609	C	T	0.263226	0.0598423	1.08918e-05	0.0159116	0.0147119	0.28	FALSE	TRUE	0.0246052	19.2978
		rs111502065	A	G	-1.03117	0.241575	1.96784e-05	0.0689938	0.0409141	0.092	FALSE	TRUE	0.0232041	18.1728
		rs11497278	G	A	0.348237	0.0841521	3.50058e-05	-0.000442474	0.0201402	0.98	FALSE	TRUE	0.0218391	17.0799
		rs11552942	T	G	-0.700619	0.171719	4.50298e-05	0.070385	0.0309786	0.023	FALSE	TRUE	0.0212426	16.6033
		rs117165616	T	C	0.625062	0.146707	2.03864e-05	-0.111983	0.0410594	0.0064	FALSE	TRUE	0.0231201	18.1055
		rs11748276	C	G	2.62034	0.628726	3.07695e-05	-0.0119545	0.0121523	0.33	TRUE	FALSE	0.0221448	17.3244
		rs117906846	T	C	0.719694	0.175234	4.00765e-05	-0.0662254	0.0544353	0.22	FALSE	TRUE	0.0215187	16.8238
		rs11860158	T	A	0.240022	0.0547881	1.18184e-05	-0.00904178	0.0130156	0.49	FALSE	FALSE	0.0244119	19.1424
		rs12119861	T	C	0.528202	0.129178	4.33361e-05	0.0189576	0.0370447	0.61	FALSE	TRUE	0.0213335	16.6759
		rs12215352	C	T	0.589483	0.143134	3.81505e-05	-0.00840817	0.0401485	0.83	FALSE	TRUE	0.0216353	16.917
		rs12684749	G	A	-0.627671	0.153868	4.51742e-05	0.0132776	0.030024	0.66	FALSE	TRUE	0.0212349	16.5972
		rs12873106	T	C	0.217415	0.0526495	3.63588e-05	-0.0060382	0.0126399	0.63	FALSE	TRUE	0.0217493	17.0081
		rs12996513	C	A	-0.21757	0.0526994	3.65124e-05	-0.0110611	0.0129014	0.39	FALSE	TRUE	0.0217393	17.0002
		rs1374488	A	C	0.258995	0.0635585	4.60331e-05	0.00187333	0.0148261	0.9	FALSE	TRUE	0.0211904	16.5616
		rs138084132	C	G	-0.853737	0.205191	3.17285e-05	0.048217	0.0365012	0.19	FALSE	TRUE	0.0220721	17.2662
		rs139938572	G	A	0.45938	0.106117	1.49782e-05	-0.0292943	0.0274663	0.29	FALSE	TRUE	0.0238504	18.6913
		rs142220832	C	G	-1.45615	0.311828	3.01578e-06	0.0930527	0.0543232	0.087	FALSE	TRUE	0.0276447	21.7494
		rs142810656	T	G	0.35344	0.0717492	8.39073e-07	-0.0248229	0.0196984	0.21	FALSE	TRUE	0.0306672	24.2027
		rs147226411	C	G	0.208241	0.0508401	4.20359e-05	-0.0139509	0.0127025	0.27	FALSE	FALSE	0.0214056	16.7335
		rs149431846	A	G	-1.53931	0.357087	1.62705e-05	0.00563692	0.0521036	0.91	FALSE	TRUE	0.0236544	18.534
		rs1618660	A	G	2.74276	0.647494	2.27578e-05	0.0125482	0.0129911	0.33	TRUE	FALSE	0.0228595	17.8966
		rs17097828	C	T	0.493956	0.121766	4.97932e-05	-0.0102768	0.0323287	0.75	FALSE	TRUE	0.0210044	16.4131
		rs17760408	C	A	-0.33117	0.0770669	1.7299e-05	-0.0180743	0.0176318	0.31	FALSE	TRUE	0.0235093	18.4176
		rs184595176	T	G	0.603885	0.140073	1.62364e-05	0.0139636	0.0443886	0.75	FALSE	TRUE	0.0236595	18.5381
		rs1858084	C	T	-0.20481	0.0504786	4.96272e-05	0.00585489	0.0119588	0.62	FALSE	TRUE	0.0210121	16.4193
		rs1860277	C	T	0.354591	0.0861288	3.83866e-05	0.0127522	0.0251015	0.61	FALSE	TRUE	0.0216207	16.9054
		rs188511943	T	C	0.617687	0.143317	1.63298e-05	-0.0648459	0.0379349	0.087	FALSE	TRUE	0.0236458	18.5271
		rs1937860	T	C	0.293787	0.0709818	3.4898e-05	0.0124189	0.0163576	0.45	FALSE	TRUE	0.0218465	17.0859
		rs2216468	T	C	0.266713	0.0622968	1.8578e-05	0.00361275	0.0141101	0.8	FALSE	TRUE	0.0233402	18.282
		rs2237805	G	T	-0.226238	0.0507732	8.35622e-06	0.0161312	0.0123016	0.19	FALSE	TRUE	0.0252329	19.8029
		rs2304079	A	G	0.367941	0.0902528	4.56646e-05	-0.0263002	0.0236842	0.27	FALSE	TRUE	0.0212094	16.5768
		rs28637800	A	G	0.407379	0.0891393	4.87405e-06	0.035584	0.0226467	0.12	FALSE	TRUE	0.0265091	20.8317
		rs34311148	G	T	0.208535	0.0506841	3.88168e-05	-0.0031603	0.0118892	0.79	FALSE	TRUE	0.0215942	16.8842
		rs3763701	C	A	0.249881	0.0572438	1.27002e-05	0.00542376	0.0142541	0.7	FALSE	TRUE	0.0242413	19.0053
		rs4238402	C	T	0.282036	0.0695212	4.97428e-05	0.00682387	0.0157827	0.67	FALSE	TRUE	0.0210068	16.415
		rs427	A	G	0.262127	0.0562364	3.14413e-06	-0.0261294	0.0140837	0.064	FALSE	TRUE	0.0275462	21.6698
		rs4514338	A	T	0.212704	0.0514341	3.54242e-05	0.00880276	0.0121097	0.47	FALSE	FALSE	0.021811	17.0575
		rs4662987	C	T	0.519781	0.113519	4.67638e-06	-0.0334855	0.0319379	0.29	FALSE	TRUE	0.026607	20.9108
		rs4870917	C	G	0.379955	0.0852401	8.29335e-06	0.0207772	0.0219021	0.34	FALSE	TRUE	0.0252507	19.8172
		rs4970501	A	G	0.248529	0.0532043	2.99419e-06	-0.00447477	0.0132836	0.74	FALSE	TRUE	0.0276619	21.7634
		rs56044992	T	C	-0.565604	0.126175	7.37055e-06	0.00218425	0.0248288	0.93	FALSE	TRUE	0.02553	20.0422
		rs56841962	C	T	0.317393	0.0727843	1.29622e-05	0.0248654	0.0187406	0.18	FALSE	TRUE	0.0241929	18.9664
		rs60499646	A	G	0.347022	0.0774749	7.49394e-06	0.0189548	0.0197412	0.34	FALSE	TRUE	0.0254907	20.0105
		rs61173642	G	T	-0.293025	0.071971	4.67251e-05	0.0159397	0.0157886	0.31	FALSE	TRUE	0.021155	16.5333
		rs6583249	A	G	0.242659	0.0590541	3.9721e-05	0.0214792	0.0145946	0.14	FALSE	TRUE	0.0215397	16.8406
		rs6727509	T	C	-0.233027	0.0514297	5.87084e-06	-0.00134879	0.0123083	0.91	FALSE	TRUE	0.0260686	20.4763
		rs6751551	T	G	0.280543	0.066637	2.55358e-05	0.0166822	0.0170688	0.33	FALSE	TRUE	0.0225866	17.678
		rs721065	T	C	0.385702	0.0920437	2.78433e-05	-0.00124604	0.0247528	0.96	FALSE	TRUE	0.0223815	17.5139
		rs73030033	C	T	0.750528	0.16851	8.43238e-06	0.0284018	0.0545783	0.6	FALSE	TRUE	0.0252114	19.7856
		rs74750907	G	C	0.274421	0.0657811	3.02287e-05	0.00795308	0.0164006	0.63	FALSE	TRUE	0.0221867	17.358
		rs74763871	T	C	0.469051	0.110657	2.2475e-05	-0.0310777	0.0316588	0.33	FALSE	TRUE	0.0228892	17.9204
		rs76883775	A	G	0.248366	0.0607597	4.35702e-05	-0.0075283	0.0145447	0.6	FALSE	TRUE	0.0213205	16.6655
		rs78122663	A	G	-0.774662	0.187814	3.71347e-05	-0.00669513	0.0365504	0.85	FALSE	TRUE	0.0216993	16.9682
		rs9275563	T	C	0.390688	0.0514674	3.17541e-14	-0.00248294	0.0127012	0.85	FALSE	TRUE	0.069878	57.4727
		rs9396580	C	G	0.371766	0.0883914	2.60046e-05	-0.0343252	0.0235152	0.14	FALSE	TRUE	0.0225435	17.6435
		rs13218129	T	C	5.71227	-0.244466	1.94e-06	-0.00804966	0.0120865	0.51	FALSE	TRUE	0.415835	544.561
	CAG-449 abundance in stool	rs10149918	T	G	0.213555	0.0518586	3.82e-05	-0.0027155	0.0104632	0.8	FALSE	TRUE	0.0216314	16.9139
		rs1044115	A	G	-0.232012	0.0548967	2.38e-05	-0.0100611	0.0109633	0.36	FALSE	TRUE	0.0227581	17.8154
		rs11084303	G	C	0.318294	0.0737371	1.58e-05	-0.0115736	0.0168032	0.49	FALSE	TRUE	0.0237173	18.5845
		rs1109609	C	T	0.263226	0.0598423	1.09e-05	-0.00709876	0.0126889	0.58	FALSE	TRUE	0.0246052	19.2978
		rs111502065	A	G	-1.03117	0.241575	1.97e-05	0.0424076	0.0352873	0.23	FALSE	TRUE	0.0232041	18.1728
		rs11497278	G	A	0.348237	0.0841521	3.5e-05	-0.00741017	0.0173699	0.67	FALSE	TRUE	0.0218391	17.0799
		rs11552942	T	G	-0.700619	0.171719	4.5e-05	0.023787	0.0267175	0.37	FALSE	TRUE	0.0212426	16.6033
		rs117165616	T	C	0.625062	0.146707	2.04e-05	0.0544688	0.0354126	0.12	FALSE	TRUE	0.0231201	18.1055
		rs11748276	C	G	2.62034	0.628726	3.08e-05	0.014742	0.0104812	0.16	TRUE	FALSE	0.0221448	17.3244
		rs117906846	T	C	0.719694	0.175234	4.01e-05	-0.0440977	0.046947	0.35	FALSE	TRUE	0.0215187	16.8238
		rs11860158	T	A	0.240022	0.0547881	1.18e-05	-7.18e-05	0.0112256	0.99	FALSE	FALSE	0.0244119	19.1424
		rs12119861	T	C	0.528202	0.129178	4.33e-05	-0.0447382	0.0319555	0.16	FALSE	TRUE	0.0213335	16.6759
		rs12215352	C	T	0.589483	0.143134	3.82e-05	-0.0242529	0.0346259	0.48	FALSE	TRUE	0.0216353	16.917
		rs12684749	G	A	-0.627671	0.153868	4.52e-05	-0.0310796	0.0258943	0.23	FALSE	TRUE	0.0212349	16.5972
		rs12873106	T	C	0.217415	0.0526495	3.64e-05	0.00625706	0.0109011	0.57	FALSE	TRUE	0.0217493	17.0081
		rs12996513	C	A	-0.21757	0.0526994	3.65e-05	0.0162207	0.0111279	0.14	FALSE	TRUE	0.0217393	17.0002
		rs1374488	A	C	0.258995	0.0635585	4.6e-05	-0.00630757	0.012788	0.62	FALSE	TRUE	0.0211904	16.5616
		rs138084132	C	G	-0.853737	0.205191	3.17e-05	0.0048862	0.0314835	0.88	FALSE	TRUE	0.0220721	17.2662
		rs139938572	G	A	0.45938	0.106117	1.5e-05	-0.0217701	0.023693	0.36	FALSE	TRUE	0.0238504	18.6913
		rs142220832	C	G	-1.45615	0.311828	3.02e-06	0.02377	0.0468513	0.61	FALSE	TRUE	0.0276447	21.7494
		rs142810656	T	G	0.35344	0.0717492	8.39e-07	0.0162796	0.0169875	0.34	FALSE	TRUE	0.0306672	24.2027
		rs147226411	C	G	0.208241	0.0508401	4.2e-05	-0.0277863	0.0109539	0.011	FALSE	FALSE	0.0214056	16.7335
		rs149431846	A	G	-1.53931	0.357087	1.63e-05	0.0501946	0.044933	0.26	FALSE	TRUE	0.0236544	18.534
		rs1618660	A	G	2.74276	0.647494	2.28e-05	0.0105851	0.0112048	0.34	TRUE	FALSE	0.0228595	17.8966
		rs17097828	C	T	0.493956	0.121766	4.98e-05	0.0130015	0.0278826	0.64	FALSE	TRUE	0.0210044	16.4131
		rs17760408	C	A	-0.33117	0.0770669	1.73e-05	0.000885988	0.0152069	0.95	FALSE	TRUE	0.0235093	18.4176
		rs184595176	T	G	0.603885	0.140073	1.62e-05	-0.000284921	0.038284	0.99	FALSE	TRUE	0.0236595	18.5381
		rs1858084	C	T	-0.20481	0.0504786	4.96e-05	0.0132129	0.0103143	0.2	FALSE	TRUE	0.0210121	16.4193
		rs1860277	C	T	0.354591	0.0861288	3.84e-05	-0.0110145	0.0216485	0.61	FALSE	TRUE	0.0216207	16.9054
		rs188511943	T	C	0.617687	0.143317	1.63e-05	-0.0177028	0.0327201	0.59	FALSE	TRUE	0.0236458	18.5271
		rs1937860	T	C	0.293787	0.0709818	3.49e-05	-0.0292675	0.0141084	0.038	FALSE	TRUE	0.0218465	17.0859
		rs2216468	T	C	0.266713	0.0622968	1.86e-05	0.0183977	0.0121677	0.13	FALSE	TRUE	0.0233402	18.282
		rs2237805	G	T	-0.226238	0.0507732	8.36e-06	-0.00692433	0.0106095	0.51	FALSE	TRUE	0.0252329	19.8029
		rs2304079	A	G	0.367941	0.0902528	4.57e-05	-0.0325797	0.0204272	0.11	FALSE	TRUE	0.0212095	16.5768
		rs28637800	A	G	0.407379	0.0891393	4.87e-06	-0.0182551	0.0195322	0.35	FALSE	TRUE	0.0265091	20.8317
		rs34311148	G	T	0.208535	0.0506841	3.88e-05	-0.00455006	0.0102541	0.66	FALSE	TRUE	0.0215942	16.8842
		rs3763701	C	A	0.249881	0.0572438	1.27e-05	0.000183755	0.0122941	0.99	FALSE	TRUE	0.0242413	19.0053
		rs4238402	C	T	0.282036	0.0695212	4.97e-05	-0.00406693	0.0136111	0.77	FALSE	TRUE	0.0210068	16.415
		rs427	A	G	0.262127	0.0562364	3.14e-06	-0.00322114	0.0121465	0.79	FALSE	TRUE	0.0275462	21.6698
		rs4514338	A	T	0.212704	0.0514341	3.54e-05	-0.00435633	0.0104446	0.68	FALSE	FALSE	0.021811	17.0575
		rs4662987	C	T	0.519781	0.113519	4.68e-06	-0.0251652	0.0275474	0.36	FALSE	TRUE	0.026607	20.9108
		rs4870917	C	G	0.379955	0.0852401	8.29e-06	0.00540397	0.01889	0.77	FALSE	TRUE	0.0252507	19.8172
		rs4970501	A	G	0.248529	0.0532043	2.99e-06	0.000146992	0.0114587	0.99	FALSE	TRUE	0.0276619	21.7634
		rs56044992	T	C	-0.565604	0.126175	7.37e-06	-0.0218312	0.0214132	0.31	FALSE	TRUE	0.02553	20.0422
		rs56841962	C	T	0.317393	0.0727843	1.3e-05	-0.0459935	0.0161638	0.0044	FALSE	TRUE	0.0241929	18.9664
		rs60499646	A	G	0.347022	0.0774749	7.49e-06	0.0258532	0.0170257	0.13	FALSE	TRUE	0.0254907	20.0105
		rs61173642	G	T	-0.293025	0.071971	4.67e-05	0.00377227	0.0136176	0.78	FALSE	TRUE	0.021155	16.5333
		rs6583249	A	G	0.242659	0.0590541	3.97e-05	0.00206543	0.0125855	0.87	FALSE	TRUE	0.0215397	16.8406
		rs6727509	T	C	-0.233027	0.0514297	5.87e-06	0.00478233	0.0106163	0.65	FALSE	TRUE	0.0260686	20.4763
		rs6751551	T	G	0.280543	0.066637	2.55e-05	-0.0319208	0.0147224	0.03	FALSE	TRUE	0.0225866	17.678
		rs721065	T	C	0.385702	0.0920437	2.78e-05	0.000352572	0.0213489	0.99	FALSE	TRUE	0.0223815	17.5139
		rs73030033	C	T	0.750528	0.16851	8.43e-06	0.0172863	0.0470703	0.71	FALSE	TRUE	0.0252114	19.7856
		rs74750907	G	C	0.274421	0.0657811	3.02e-05	-0.00318586	0.0141446	0.82	FALSE	TRUE	0.0221867	17.358
		rs74763871	T	C	0.469051	0.110657	2.25e-05	-0.00382382	0.027304	0.89	FALSE	TRUE	0.0228892	17.9204
		rs76883775	A	G	0.248366	0.0607597	4.36e-05	-0.0172901	0.0125444	0.17	FALSE	TRUE	0.0213205	16.6655
		rs78122663	A	G	-0.774662	0.187814	3.71e-05	0.00974011	0.0315242	0.76	FALSE	TRUE	0.0216993	16.9682
		rs9275563	T	C	0.390688	0.0514674	3.18e-14	-0.00315497	0.0109541	0.77	FALSE	TRUE	0.069878	57.4727
		rs9396580	C	G	0.371766	0.0883914	2.6e-05	-0.00217502	0.0202806	0.91	FALSE	TRUE	0.0225435	17.6435
		rs13218129	T	C	5.71227	-0.244466	1.94e-06	0.00172933	0.0104239	0.87	FALSE	TRUE	0.415835	544.561
	CAG-485 sp002362485 abundance in stool	rs10149918	T	G	0.213555	0.0518586	3.82138e-05	-0.017089	0.0108858	0.12	FALSE	TRUE	0.0216314	16.9139
		rs1044115	A	G	-0.232012	0.0548967	2.37525e-05	0.00730572	0.0114046	0.52	FALSE	TRUE	0.0227581	17.8154
		rs11084303	G	C	0.318294	0.0737371	1.58449e-05	-0.0122232	0.0174793	0.48	FALSE	TRUE	0.0237173	18.5845
		rs1109609	C	T	0.263226	0.0598423	1.08918e-05	0.00785167	0.0131991	0.55	FALSE	TRUE	0.0246052	19.2978
		rs111502065	A	G	-1.03117	0.241575	1.96784e-05	0.00593726	0.0367074	0.87	FALSE	TRUE	0.0232041	18.1728
		rs11497278	G	A	0.348237	0.0841521	3.50058e-05	-0.0363248	0.0180715	0.044	FALSE	TRUE	0.0218391	17.0799
		rs11552942	T	G	-0.700619	0.171719	4.50298e-05	0.0334353	0.0277915	0.23	FALSE	TRUE	0.0212426	16.6033
		rs117165616	T	C	0.625062	0.146707	2.03864e-05	-0.0566054	0.0368378	0.12	FALSE	TRUE	0.0231201	18.1055
		rs11748276	C	G	2.62034	0.628726	3.07695e-05	-0.0162267	0.010904	0.14	TRUE	FALSE	0.0221448	17.3244
		rs117906846	T	C	0.719694	0.175234	4.00765e-05	-0.0595804	0.0488315	0.22	FALSE	TRUE	0.0215187	16.8238
		rs11860158	T	A	0.240022	0.0547881	1.18184e-05	0.0135151	0.0116799	0.25	FALSE	FALSE	0.0244119	19.1424
		rs12119861	T	C	0.528202	0.129178	4.33361e-05	0.0483904	0.0332482	0.15	FALSE	TRUE	0.0213335	16.6759
		rs12215352	C	T	0.589483	0.143134	3.81505e-05	0.0159885	0.0360205	0.66	FALSE	TRUE	0.0216353	16.917
		rs12684749	G	A	-0.627671	0.153868	4.51742e-05	-0.00306823	0.0269402	0.91	FALSE	TRUE	0.0212349	16.5972
		rs12873106	T	C	0.217415	0.0526495	3.63588e-05	0.0175693	0.0113387	0.12	FALSE	TRUE	0.0217493	17.0081
		rs12996513	C	A	-0.21757	0.0526994	3.65124e-05	-0.00236212	0.0115765	0.84	FALSE	TRUE	0.0217393	17.0002
		rs1374488	A	C	0.258995	0.0635585	4.60331e-05	-0.00267866	0.0133036	0.84	FALSE	TRUE	0.0211904	16.5616
		rs138084132	C	G	-0.853737	0.205191	3.17285e-05	0.0866441	0.0327527	0.0082	FALSE	TRUE	0.0220721	17.2662
		rs139938572	G	A	0.45938	0.106117	1.49782e-05	-0.060151	0.0246514	0.015	FALSE	TRUE	0.0238504	18.6913
		rs142220832	C	G	-1.45615	0.311828	3.01578e-06	0.0355019	0.0487436	0.47	FALSE	TRUE	0.0276447	21.7494
		rs142810656	T	G	0.35344	0.0717492	8.39073e-07	0.000697526	0.0176741	0.97	FALSE	TRUE	0.0306672	24.2027
		rs147226411	C	G	0.208241	0.0508401	4.20359e-05	0.0132478	0.0113955	0.25	FALSE	FALSE	0.0214056	16.7335
		rs149431846	A	G	-1.53931	0.357087	1.62705e-05	0.024575	0.0467492	0.6	FALSE	TRUE	0.0236544	18.534
		rs1618660	A	G	2.74276	0.647494	2.27578e-05	-0.0166759	0.0116553	0.15	TRUE	FALSE	0.0228595	17.8966
		rs17097828	C	T	0.493956	0.121766	4.97932e-05	-0.0220909	0.0290087	0.45	FALSE	TRUE	0.0210044	16.4131
		rs17760408	C	A	-0.33117	0.0770669	1.7299e-05	0.0134172	0.0158189	0.4	FALSE	TRUE	0.0235093	18.4176
		rs184595176	T	G	0.603885	0.140073	1.62364e-05	0.0214744	0.0398247	0.59	FALSE	TRUE	0.0236595	18.5381
		rs1858084	C	T	-0.20481	0.0504786	4.96272e-05	-0.00993697	0.0107303	0.35	FALSE	TRUE	0.0210121	16.4193
		rs1860277	C	T	0.354591	0.0861288	3.83866e-05	-0.00162819	0.022521	0.94	FALSE	TRUE	0.0216207	16.9054
		rs188511943	T	C	0.617687	0.143317	1.63298e-05	0.0427869	0.0340391	0.21	FALSE	TRUE	0.0236458	18.5271
		rs1937860	T	C	0.293787	0.0709818	3.4898e-05	-0.0031034	0.0146756	0.83	FALSE	TRUE	0.0218465	17.0859
		rs2216468	T	C	0.266713	0.0622968	1.8578e-05	-0.000383094	0.0126583	0.98	FALSE	TRUE	0.0233402	18.282
		rs2237805	G	T	-0.226238	0.0507732	8.35622e-06	0.00182448	0.011036	0.87	FALSE	TRUE	0.0252329	19.8029
		rs2304079	A	G	0.367941	0.0902528	4.56646e-05	-0.0153348	0.0212512	0.47	FALSE	TRUE	0.0212094	16.5768
		rs28637800	A	G	0.407379	0.0891393	4.87405e-06	0.0120399	0.0203226	0.55	FALSE	TRUE	0.0265091	20.8317
		rs34311148	G	T	0.208535	0.0506841	3.88168e-05	-0.0011444	0.0106668	0.91	FALSE	TRUE	0.0215942	16.8842
		rs3763701	C	A	0.249881	0.0572438	1.27002e-05	0.00734423	0.0127884	0.57	FALSE	TRUE	0.0242413	19.0053
		rs4238402	C	T	0.282036	0.0695212	4.97428e-05	-0.0376758	0.0141611	0.0078	FALSE	TRUE	0.0210068	16.415
		rs427	A	G	0.262127	0.0562364	3.14413e-06	-0.00237485	0.0126347	0.85	FALSE	TRUE	0.0275462	21.6698
		rs4514338	A	T	0.212704	0.0514341	3.54242e-05	0.0029112	0.0108645	0.79	FALSE	FALSE	0.021811	17.0575
		rs4662987	C	T	0.519781	0.113519	4.67638e-06	0.0242525	0.028658	0.4	FALSE	TRUE	0.026607	20.9108
		rs4870917	C	G	0.379955	0.0852401	8.29335e-06	0.00918616	0.0196502	0.64	FALSE	TRUE	0.0252507	19.8172
		rs4970501	A	G	0.248529	0.0532043	2.99419e-06	0.0135222	0.0119223	0.26	FALSE	TRUE	0.0276619	21.7634
		rs56044992	T	C	-0.565604	0.126175	7.37055e-06	-0.00856863	0.02228	0.7	FALSE	TRUE	0.02553	20.0422
		rs56841962	C	T	0.317393	0.0727843	1.29622e-05	0.0206975	0.0168159	0.22	FALSE	TRUE	0.0241929	18.9664
		rs60499646	A	G	0.347022	0.0774749	7.49394e-06	-0.0176623	0.0177121	0.32	FALSE	TRUE	0.0254907	20.0105
		rs61173642	G	T	-0.293025	0.071971	4.67251e-05	0.0357213	0.0141651	0.012	FALSE	TRUE	0.021155	16.5333
		rs6583249	A	G	0.242659	0.0590541	3.9721e-05	0.00361184	0.0130929	0.78	FALSE	TRUE	0.0215397	16.8406
		rs6727509	T	C	-0.233027	0.0514297	5.87084e-06	0.0017099	0.0110442	0.88	FALSE	TRUE	0.0260686	20.4763
		rs6751551	T	G	0.280543	0.066637	2.55358e-05	-0.0104295	0.015316	0.5	FALSE	TRUE	0.0225866	17.678
		rs721065	T	C	0.385702	0.0920437	2.78433e-05	-0.000127242	0.02221	1	FALSE	TRUE	0.0223815	17.5139
		rs73030033	C	T	0.750528	0.16851	8.43238e-06	-0.000592699	0.0489757	0.99	FALSE	TRUE	0.0252114	19.7856
		rs74750907	G	C	0.274421	0.0657811	3.02287e-05	0.00987503	0.0147143	0.5	FALSE	TRUE	0.0221867	17.358
		rs74763871	T	C	0.469051	0.110657	2.2475e-05	-0.00263616	0.0284037	0.93	FALSE	TRUE	0.0228892	17.9204
		rs76883775	A	G	0.248366	0.0607597	4.35702e-05	0.0130579	0.013052	0.32	FALSE	TRUE	0.0213205	16.6655
		rs78122663	A	G	-0.774662	0.187814	3.71347e-05	0.016571	0.0327957	0.61	FALSE	TRUE	0.0216993	16.9682
		rs9275563	T	C	0.390688	0.0514674	3.17541e-14	-0.00783247	0.0113953	0.49	FALSE	TRUE	0.069878	57.4727
		rs9396580	C	G	0.371766	0.0883914	2.60046e-05	-0.0316611	0.0210974	0.13	FALSE	TRUE	0.0225435	17.6435
		rs13218129	T	C	5.71227	-0.244466	1.94e-06	0.00800372	0.0108438	0.46	FALSE	TRUE	0.415835	544.561
	CAG-590 sp000431135 abundance in stool	rs10149918	T	G	0.213555	0.0518586	3.82138e-05	0.00112452	0.00878629	0.9	FALSE	TRUE	0.0216314	16.9139
		rs1044115	A	G	-0.232012	0.0548967	2.37525e-05	-0.00244822	0.00920733	0.79	FALSE	TRUE	0.0227581	17.8154
		rs11084303	G	C	0.318294	0.0737371	1.58449e-05	0.0163721	0.0141097	0.25	FALSE	TRUE	0.0237173	18.5845
		rs1109609	C	T	0.263226	0.0598423	1.08918e-05	-0.0136362	0.0106553	0.2	FALSE	TRUE	0.0246052	19.2978
		rs111502065	A	G	-1.03117	0.241575	1.96784e-05	0.00766835	0.0296353	0.8	FALSE	TRUE	0.0232041	18.1728
		rs11497278	G	A	0.348237	0.0841521	3.50058e-05	-0.0255379	0.0145861	0.08	FALSE	TRUE	0.0218391	17.0799
		rs11552942	T	G	-0.700619	0.171719	4.50298e-05	0.0104117	0.0224365	0.64	FALSE	TRUE	0.0212426	16.6033
		rs117165616	T	C	0.625062	0.146707	2.03864e-05	0.0437958	0.0297406	0.14	FALSE	TRUE	0.0231201	18.1055
		rs11748276	C	G	2.62034	0.628726	3.07695e-05	0.00815493	0.00880107	0.35	TRUE	FALSE	0.0221448	17.3244
		rs117906846	T	C	0.719694	0.175234	4.00765e-05	-0.014702	0.0394175	0.71	FALSE	TRUE	0.0215187	16.8238
		rs11860158	T	A	0.240022	0.0547881	1.18184e-05	0.00246583	0.00942664	0.79	FALSE	FALSE	0.0244119	19.1424
		rs12119861	T	C	0.528202	0.129178	4.33361e-05	0.0278971	0.0268337	0.3	FALSE	TRUE	0.0213335	16.6759
		rs12215352	C	T	0.589483	0.143134	3.81505e-05	0.0435339	0.0290715	0.13	FALSE	TRUE	0.0216353	16.917
		rs12684749	G	A	-0.627671	0.153868	4.51742e-05	0.000200039	0.0217443	0.99	FALSE	TRUE	0.0212349	16.5972
		rs12873106	T	C	0.217415	0.0526495	3.63588e-05	0.0123659	0.00915275	0.18	FALSE	TRUE	0.0217493	17.0081
		rs12996513	C	A	-0.21757	0.0526994	3.65124e-05	-0.0170069	0.00934239	0.069	FALSE	TRUE	0.0217393	17.0002
		rs1374488	A	C	0.258995	0.0635585	4.60331e-05	-0.00973911	0.0107362	0.36	FALSE	TRUE	0.0211904	16.5616
		rs138084132	C	G	-0.853737	0.205191	3.17285e-05	-0.0304494	0.0264319	0.25	FALSE	TRUE	0.0220721	17.2662
		rs139938572	G	A	0.45938	0.106117	1.49782e-05	0.00138345	0.0198955	0.94	FALSE	TRUE	0.0238504	18.6913
		rs142220832	C	G	-1.45615	0.311828	3.01578e-06	0.00934196	0.0393426	0.81	FALSE	TRUE	0.0276447	21.7494
		rs142810656	T	G	0.35344	0.0717492	8.39073e-07	0.00703364	0.014262	0.62	FALSE	TRUE	0.0306672	24.2027
		rs147226411	C	G	0.208241	0.0508401	4.20359e-05	0.00904126	0.00919893	0.33	FALSE	FALSE	0.0214056	16.7335
		rs149431846	A	G	-1.53931	0.357087	1.62705e-05	0.0546973	0.037724	0.15	FALSE	TRUE	0.0236544	18.534
		rs1618660	A	G	2.74276	0.647494	2.27578e-05	-0.0126291	0.00940897	0.18	TRUE	FALSE	0.0228595	17.8966
		rs17097828	C	T	0.493956	0.121766	4.97932e-05	-0.0162476	0.0234139	0.49	FALSE	TRUE	0.0210044	16.4131
		rs17760408	C	A	-0.33117	0.0770669	1.7299e-05	-0.0195046	0.0127712	0.13	FALSE	TRUE	0.0235093	18.4176
		rs184595176	T	G	0.603885	0.140073	1.62364e-05	0.0344478	0.032152	0.28	FALSE	TRUE	0.0236595	18.5381
		rs1858084	C	T	-0.20481	0.0504786	4.96272e-05	0.00277685	0.00866091	0.75	FALSE	TRUE	0.0210121	16.4193
		rs1860277	C	T	0.354591	0.0861288	3.83866e-05	-0.0177625	0.0181805	0.33	FALSE	TRUE	0.0216207	16.9054
		rs188511943	T	C	0.617687	0.143317	1.63298e-05	0.0114002	0.0274701	0.68	FALSE	TRUE	0.0236458	18.5271
		rs1937860	T	C	0.293787	0.0709818	3.4898e-05	0.000695076	0.0118472	0.95	FALSE	TRUE	0.0218465	17.0859
		rs2216468	T	C	0.266713	0.0622968	1.8578e-05	0.00110455	0.0102183	0.91	FALSE	TRUE	0.0233402	18.282
		rs2237805	G	T	-0.226238	0.0507732	8.35622e-06	-0.0141528	0.00890952	0.11	FALSE	TRUE	0.0252329	19.8029
		rs2304079	A	G	0.367941	0.0902528	4.56646e-05	0.00052228	0.0171528	0.98	FALSE	TRUE	0.0212094	16.5768
		rs28637800	A	G	0.407379	0.0891393	4.87405e-06	0.00703436	0.016402	0.67	FALSE	TRUE	0.0265091	20.8317
		rs34311148	G	T	0.208535	0.0506841	3.88168e-05	0.00411197	0.00861171	0.63	FALSE	TRUE	0.0215942	16.8842
		rs3763701	C	A	0.249881	0.0572438	1.27002e-05	0.00711924	0.0103237	0.49	FALSE	TRUE	0.0242413	19.0053
		rs4238402	C	T	0.282036	0.0695212	4.97428e-05	-0.00850793	0.0114303	0.46	FALSE	TRUE	0.0210068	16.415
		rs427	A	G	0.262127	0.0562364	3.14413e-06	0.00310013	0.0102002	0.76	FALSE	TRUE	0.0275462	21.6698
		rs4514338	A	T	0.212704	0.0514341	3.54242e-05	0.00301515	0.00877062	0.73	FALSE	FALSE	0.021811	17.0575
		rs4662987	C	T	0.519781	0.113519	4.67638e-06	0.0303807	0.0231274	0.19	FALSE	TRUE	0.026607	20.9108
		rs4870917	C	G	0.379955	0.0852401	8.29335e-06	0.021089	0.0158643	0.18	FALSE	TRUE	0.0252507	19.8172
		rs4970501	A	G	0.248529	0.0532043	2.99419e-06	-0.00598519	0.00962212	0.53	FALSE	TRUE	0.0276619	21.7634
		rs56044992	T	C	-0.565604	0.126175	7.37055e-06	-0.0150846	0.0179822	0.4	FALSE	TRUE	0.02553	20.0422
		rs56841962	C	T	0.317393	0.0727843	1.29622e-05	0.0112904	0.0135737	0.41	FALSE	TRUE	0.0241929	18.9664
		rs60499646	A	G	0.347022	0.0774749	7.49394e-06	0.0326464	0.014297	0.022	FALSE	TRUE	0.0254907	20.0105
		rs61173642	G	T	-0.293025	0.071971	4.67251e-05	-0.0118076	0.0114351	0.3	FALSE	TRUE	0.021155	16.5333
		rs6583249	A	G	0.242659	0.0590541	3.9721e-05	-0.00860359	0.0105691	0.42	FALSE	TRUE	0.0215397	16.8406
		rs6727509	T	C	-0.233027	0.0514297	5.87084e-06	-0.00410503	0.00891286	0.65	FALSE	TRUE	0.0260686	20.4763
		rs6751551	T	G	0.280543	0.066637	2.55358e-05	0.0311381	0.0123602	0.012	FALSE	TRUE	0.0225866	17.678
		rs721065	T	C	0.385702	0.0920437	2.78433e-05	0.0176347	0.0179267	0.33	FALSE	TRUE	0.0223815	17.5139
		rs73030033	C	T	0.750528	0.16851	8.43238e-06	-0.0284169	0.0395282	0.47	FALSE	TRUE	0.0252114	19.7856
		rs74750907	G	C	0.274421	0.0657811	3.02287e-05	0.0058133	0.0118756	0.62	FALSE	TRUE	0.0221867	17.358
		rs74763871	T	C	0.469051	0.110657	2.2475e-05	0.041288	0.0229241	0.072	FALSE	TRUE	0.0228892	17.9204
		rs76883775	A	G	0.248366	0.0607597	4.35702e-05	-0.00152853	0.010534	0.88	FALSE	TRUE	0.0213205	16.6655
		rs78122663	A	G	-0.774662	0.187814	3.71347e-05	-0.0175916	0.0264708	0.51	FALSE	TRUE	0.0216993	16.9682
		rs9275563	T	C	0.390688	0.0514674	3.17541e-14	0.0127431	0.0091969	0.17	FALSE	TRUE	0.069878	57.4727
		rs9396580	C	G	0.371766	0.0883914	2.60046e-05	0.00204768	0.0170273	0.9	FALSE	TRUE	0.0225435	17.6435
		rs13218129	T	C	5.71227	-0.244466	1.94e-06	0.0186134	0.00875182	0.033	FALSE	TRUE	0.415835	544.561
	Lawsonibacter sp900066645 abundance in stool	rs10149918	T	G	0.213555	0.0518586	3.82138e-05	-0.016572	0.00845489	0.05	FALSE	TRUE	0.0216314	16.9139
		rs1044115	A	G	-0.232012	0.0548967	2.37525e-05	0.0073873	0.00885903	0.4	FALSE	TRUE	0.0227581	17.8154
		rs11084303	G	C	0.318294	0.0737371	1.58449e-05	-0.0068431	0.013578	0.61	FALSE	TRUE	0.0237173	18.5845
		rs1109609	C	T	0.263226	0.0598423	1.08918e-05	0.00414056	0.0102534	0.69	FALSE	TRUE	0.0246052	19.2978
		rs111502065	A	G	-1.03117	0.241575	1.96784e-05	0.0304391	0.0285142	0.29	FALSE	TRUE	0.0232041	18.1728
		rs11497278	G	A	0.348237	0.0841521	3.50058e-05	-0.00214981	0.014036	0.88	FALSE	TRUE	0.0218391	17.0799
		rs11552942	T	G	-0.700619	0.171719	4.50298e-05	0.0211491	0.0215894	0.33	FALSE	TRUE	0.0212426	16.6033
		rs117165616	T	C	0.625062	0.146707	2.03864e-05	-0.0515431	0.0286155	0.072	FALSE	TRUE	0.0231201	18.1055
		rs11748276	C	G	2.62034	0.628726	3.07695e-05	0.00826575	0.00846944	0.33	TRUE	FALSE	0.0221448	17.3244
		rs117906846	T	C	0.719694	0.175234	4.00765e-05	-0.023948	0.037936	0.53	FALSE	TRUE	0.0215187	16.8238
		rs11860158	T	A	0.240022	0.0547881	1.18184e-05	-0.00189285	0.009071	0.83	FALSE	FALSE	0.0244119	19.1424
		rs12119861	T	C	0.528202	0.129178	4.33361e-05	-0.0199796	0.0258219	0.44	FALSE	TRUE	0.0213335	16.6759
		rs12215352	C	T	0.589483	0.143134	3.81505e-05	0.0207393	0.0279798	0.46	FALSE	TRUE	0.0216353	16.917
		rs12684749	G	A	-0.627671	0.153868	4.51742e-05	0.0304671	0.0209242	0.15	FALSE	TRUE	0.0212349	16.5972
		rs12873106	T	C	0.217415	0.0526495	3.63588e-05	-0.0226242	0.00880875	0.01	FALSE	TRUE	0.0217493	17.0081
		rs12996513	C	A	-0.21757	0.0526994	3.65124e-05	0.0175349	0.008992	0.051	FALSE	TRUE	0.0217393	17.0002
		rs1374488	A	C	0.258995	0.0635585	4.60331e-05	-0.00196788	0.0103335	0.85	FALSE	TRUE	0.0211904	16.5616
		rs138084132	C	G	-0.853737	0.205191	3.17285e-05	0.0326685	0.0254406	0.2	FALSE	TRUE	0.0220721	17.2662
		rs139938572	G	A	0.45938	0.106117	1.49782e-05	-0.00194036	0.0191453	0.92	FALSE	TRUE	0.0238504	18.6913
		rs142220832	C	G	-1.45615	0.311828	3.01578e-06	0.0624124	0.0378586	0.099	FALSE	TRUE	0.0276447	21.7494
		rs142810656	T	G	0.35344	0.0717492	8.39073e-07	0.0035325	0.0137269	0.8	FALSE	TRUE	0.0306672	24.2027
		rs147226411	C	G	0.208241	0.0508401	4.20359e-05	-0.00134298	0.00885139	0.88	FALSE	FALSE	0.0214056	16.7335
		rs149431846	A	G	-1.53931	0.357087	1.62705e-05	-0.0207585	0.0363086	0.57	FALSE	TRUE	0.0236544	18.534
		rs1618660	A	G	2.74276	0.647494	2.27578e-05	0.000983486	0.00905413	0.91	TRUE	FALSE	0.0228595	17.8966
		rs17097828	C	T	0.493956	0.121766	4.97932e-05	0.0142667	0.0225308	0.53	FALSE	TRUE	0.0210044	16.4131
		rs17760408	C	A	-0.33117	0.0770669	1.7299e-05	-0.0111537	0.0122881	0.36	FALSE	TRUE	0.0235093	18.4176
		rs184595176	T	G	0.603885	0.140073	1.62364e-05	0.039369	0.0309357	0.2	FALSE	TRUE	0.0236595	18.5381
		rs1858084	C	T	-0.20481	0.0504786	4.96272e-05	0.00356952	0.00833456	0.67	FALSE	TRUE	0.0210121	16.4193
		rs1860277	C	T	0.354591	0.0861288	3.83866e-05	0.0347957	0.0174933	0.047	FALSE	TRUE	0.0216207	16.9054
		rs188511943	T	C	0.617687	0.143317	1.63298e-05	0.016856	0.0264398	0.52	FALSE	TRUE	0.0236458	18.5271
		rs1937860	T	C	0.293787	0.0709818	3.4898e-05	0.0154215	0.0114004	0.18	FALSE	TRUE	0.0218465	17.0859
		rs2216468	T	C	0.266713	0.0622968	1.8578e-05	-0.00753318	0.00983226	0.44	FALSE	TRUE	0.0233402	18.282
		rs2237805	G	T	-0.226238	0.0507732	8.35622e-06	-0.00368886	0.00857315	0.67	FALSE	TRUE	0.0252329	19.8029
		rs2304079	A	G	0.367941	0.0902528	4.56646e-05	-0.0188531	0.0165064	0.25	FALSE	TRUE	0.0212094	16.5768
		rs28637800	A	G	0.407379	0.0891393	4.87405e-06	-0.0195964	0.0157832	0.21	FALSE	TRUE	0.0265091	20.8317
		rs34311148	G	T	0.208535	0.0506841	3.88168e-05	0.0043392	0.00828594	0.6	FALSE	TRUE	0.0215942	16.8842
		rs3763701	C	A	0.249881	0.0572438	1.27002e-05	-0.00249324	0.00993438	0.8	FALSE	TRUE	0.0242413	19.0053
		rs4238402	C	T	0.282036	0.0695212	4.97428e-05	0.0252465	0.0109986	0.022	FALSE	TRUE	0.0210068	16.415
		rs427	A	G	0.262127	0.0562364	3.14413e-06	-0.00882042	0.00981509	0.37	FALSE	TRUE	0.0275462	21.6698
		rs4514338	A	T	0.212704	0.0514341	3.54242e-05	-0.0018038	0.00843985	0.83	FALSE	FALSE	0.021811	17.0575
		rs4662987	C	T	0.519781	0.113519	4.67638e-06	-0.0260644	0.02226	0.24	FALSE	TRUE	0.026607	20.9108
		rs4870917	C	G	0.379955	0.0852401	8.29335e-06	-0.00194542	0.0152642	0.9	FALSE	TRUE	0.0252507	19.8172
		rs4970501	A	G	0.248529	0.0532043	2.99419e-06	-0.0138885	0.00925932	0.13	FALSE	TRUE	0.0276619	21.7634
		rs56044992	T	C	-0.565604	0.126175	7.37055e-06	0.00339016	0.0173032	0.84	FALSE	TRUE	0.02553	20.0422
		rs56841962	C	T	0.317393	0.0727843	1.29622e-05	0.0127588	0.0130613	0.33	FALSE	TRUE	0.0241929	18.9664
		rs60499646	A	G	0.347022	0.0774749	7.49394e-06	-0.0167555	0.0137578	0.22	FALSE	TRUE	0.0254907	20.0105
		rs61173642	G	T	-0.293025	0.071971	4.67251e-05	-0.00572646	0.0110039	0.6	FALSE	TRUE	0.021155	16.5333
		rs6583249	A	G	0.242659	0.0590541	3.9721e-05	-0.00807031	0.0101698	0.43	FALSE	TRUE	0.0215397	16.8406
		rs6727509	T	C	-0.233027	0.0514297	5.87084e-06	0.00801666	0.00857859	0.35	FALSE	TRUE	0.0260686	20.4763
		rs6751551	T	G	0.280543	0.066637	2.55358e-05	0.0115486	0.0118966	0.33	FALSE	TRUE	0.0225866	17.678
		rs721065	T	C	0.385702	0.0920437	2.78433e-05	-0.0224752	0.0172512	0.19	FALSE	TRUE	0.0223815	17.5139
		rs73030033	C	T	0.750528	0.16851	8.43238e-06	0.0276945	0.0380356	0.47	FALSE	TRUE	0.0252114	19.7856
		rs74750907	G	C	0.274421	0.0657811	3.02287e-05	0.00999308	0.0114297	0.38	FALSE	TRUE	0.0221867	17.358
		rs74763871	T	C	0.469051	0.110657	2.2475e-05	-0.0390833	0.0220633	0.076	FALSE	TRUE	0.0228892	17.9204
		rs76883775	A	G	0.248366	0.0607597	4.35702e-05	0.00830683	0.0101366	0.41	FALSE	TRUE	0.0213205	16.6655
		rs78122663	A	G	-0.774662	0.187814	3.71347e-05	-0.011602	0.0254734	0.65	FALSE	TRUE	0.0216993	16.9682
		rs9275563	T	C	0.390688	0.0514674	3.17541e-14	-0.00493018	0.00885154	0.58	FALSE	TRUE	0.069878	57.4727
		rs9396580	C	G	0.371766	0.0883914	2.60046e-05	0.00790593	0.0163879	0.63	FALSE	TRUE	0.0225435	17.6435
		rs13218129	T	C	5.71227	-0.244466	1.94e-06	0.0118684	0.00842317	0.16	FALSE	TRUE	0.415835	544.561
	Pandoraea abundance in stool	rs10149918	T	G	0.213555	0.0518586	3.82e-05	-0.00297141	0.00452237	0.51	FALSE	TRUE	0.0216314	16.9139
		rs1044115	A	G	-0.232012	0.0548967	2.38e-05	0.00535744	0.00473869	0.26	FALSE	TRUE	0.0227581	17.8154
		rs11084303	G	C	0.318294	0.0737371	1.58e-05	0.00296145	0.0072625	0.68	FALSE	TRUE	0.0237173	18.5845
		rs1109609	C	T	0.263226	0.0598423	1.09e-05	0.00125825	0.00548441	0.82	FALSE	TRUE	0.0246052	19.2978
		rs111502065	A	G	-1.03117	0.241575	1.97e-05	0.0117576	0.0152522	0.44	FALSE	TRUE	0.0232041	18.1728
		rs11497278	G	A	0.348237	0.0841521	3.5e-05	-0.00144115	0.00750702	0.85	FALSE	TRUE	0.0218391	17.0799
		rs11552942	T	G	-0.700619	0.171719	4.5e-05	0.0104902	0.0115481	0.36	FALSE	TRUE	0.0212426	16.6033
		rs117165616	T	C	0.625062	0.146707	2.04e-05	-0.0259204	0.0153064	0.09	FALSE	TRUE	0.0231201	18.1055
		rs11748276	C	G	2.62034	0.628726	3.08e-05	-0.00944703	0.00452985	0.037	TRUE	FALSE	0.0221448	17.3244
		rs117906846	T	C	0.719694	0.175234	4.01e-05	0.00225151	0.0202932	0.91	FALSE	TRUE	0.0215187	16.8238
		rs11860158	T	A	0.240022	0.0547881	1.18e-05	-0.00281681	0.00485167	0.56	FALSE	FALSE	0.0244119	19.1424
		rs12119861	T	C	0.528202	0.129178	4.33e-05	0.0201759	0.0138109	0.14	FALSE	TRUE	0.0213335	16.6759
		rs12215352	C	T	0.589483	0.143134	3.82e-05	-0.00966314	0.0149659	0.52	FALSE	TRUE	0.0216353	16.917
		rs12684749	G	A	-0.627671	0.153868	4.52e-05	0.00145511	0.0111911	0.9	FALSE	TRUE	0.0212349	16.5972
		rs12873106	T	C	0.217415	0.0526495	3.64e-05	0.0044644	0.00471209	0.34	FALSE	TRUE	0.0217493	17.0081
		rs12996513	C	A	-0.21757	0.0526994	3.65e-05	0.0084439	0.00480925	0.079	FALSE	TRUE	0.0217393	17.0002
		rs1374488	A	C	0.258995	0.0635585	4.6e-05	-0.00560112	0.00552673	0.31	FALSE	TRUE	0.0211904	16.5616
		rs138084132	C	G	-0.853737	0.205191	3.17e-05	-0.0144321	0.0136065	0.29	FALSE	TRUE	0.0220721	17.2662
		rs139938572	G	A	0.45938	0.106117	1.5e-05	-0.00266891	0.0102399	0.79	FALSE	TRUE	0.0238504	18.6913
		rs142220832	C	G	-1.45615	0.311828	3.02e-06	0.0189513	0.0202484	0.35	FALSE	TRUE	0.0276447	21.7494
		rs142810656	T	G	0.35344	0.0717492	8.39e-07	-0.00273483	0.00734223	0.71	FALSE	TRUE	0.0306672	24.2027
		rs147226411	C	G	0.208241	0.0508401	4.2e-05	0.00822148	0.00473411	0.082	FALSE	FALSE	0.0214056	16.7335
		rs149431846	A	G	-1.53931	0.357087	1.63e-05	0.0211961	0.0194207	0.28	FALSE	TRUE	0.0236544	18.534
		rs1618660	A	G	2.74276	0.647494	2.28e-05	-0.00455045	0.00484293	0.35	TRUE	FALSE	0.0228595	17.8966
		rs17097828	C	T	0.493956	0.121766	4.98e-05	0.029174	0.0120513	0.015	FALSE	TRUE	0.0210044	16.4131
		rs17760408	C	A	-0.33117	0.0770669	1.73e-05	0.0102443	0.00657289	0.12	FALSE	TRUE	0.0235093	18.4176
		rs184595176	T	G	0.603885	0.140073	1.62e-05	-0.00668207	0.0165475	0.69	FALSE	TRUE	0.0236595	18.5381
		rs1858084	C	T	-0.20481	0.0504786	4.96e-05	-0.00048083	0.00445771	0.91	FALSE	TRUE	0.0210121	16.4193
		rs1860277	C	T	0.354591	0.0861288	3.84e-05	0.000472664	0.00935611	0.96	FALSE	TRUE	0.0216207	16.9054
		rs188511943	T	C	0.617687	0.143317	1.63e-05	-0.0211749	0.014141	0.13	FALSE	TRUE	0.0236458	18.5271
		rs1937860	T	C	0.293787	0.0709818	3.49e-05	-0.00211187	0.00609792	0.73	FALSE	TRUE	0.0218465	17.0859
		rs2216468	T	C	0.266713	0.0622968	1.86e-05	-0.00983022	0.00525872	0.062	FALSE	TRUE	0.0233402	18.282
		rs2237805	G	T	-0.226238	0.0507732	8.36e-06	0.00576239	0.00458573	0.21	FALSE	TRUE	0.0252329	19.8029
		rs2304079	A	G	0.367941	0.0902528	4.57e-05	-0.00353587	0.0088284	0.69	FALSE	TRUE	0.0212095	16.5768
		rs28637800	A	G	0.407379	0.0891393	4.87e-06	-0.00304387	0.0084417	0.72	FALSE	TRUE	0.0265091	20.8317
		rs34311148	G	T	0.208535	0.0506841	3.88e-05	-0.00480101	0.00443214	0.28	FALSE	TRUE	0.0215942	16.8842
		rs3763701	C	A	0.249881	0.0572438	1.27e-05	-0.00104618	0.00531376	0.84	FALSE	TRUE	0.0242413	19.0053
		rs4238402	C	T	0.282036	0.0695212	4.97e-05	-0.00016491	0.00588235	0.98	FALSE	TRUE	0.0210068	16.415
		rs427	A	G	0.262127	0.0562364	3.14e-06	0.00133407	0.00525004	0.8	FALSE	TRUE	0.0275462	21.6698
		rs4514338	A	T	0.212704	0.0514341	3.54e-05	0.0101579	0.00451436	0.024	FALSE	FALSE	0.021811	17.0575
		rs4662987	C	T	0.519781	0.113519	4.68e-06	-0.0208441	0.0119055	0.08	FALSE	TRUE	0.026607	20.9108
		rs4870917	C	G	0.379955	0.0852401	8.29e-06	-0.0109871	0.00816482	0.18	FALSE	TRUE	0.0252507	19.8172
		rs4970501	A	G	0.248529	0.0532043	2.99e-06	0.0115398	0.00495235	0.02	FALSE	TRUE	0.0276619	21.7634
		rs56044992	T	C	-0.565604	0.126175	7.37e-06	0.00984256	0.00925548	0.29	FALSE	TRUE	0.02553	20.0422
		rs56841962	C	T	0.317393	0.0727843	1.3e-05	-0.0180163	0.00698629	0.0099	FALSE	TRUE	0.0241929	18.9664
		rs60499646	A	G	0.347022	0.0774749	7.49e-06	-0.0107294	0.00735892	0.14	FALSE	TRUE	0.0254907	20.0105
		rs61173642	G	T	-0.293025	0.071971	4.67e-05	-0.00198263	0.00588581	0.74	FALSE	TRUE	0.021155	16.5333
		rs6583249	A	G	0.242659	0.0590541	3.97e-05	-6.87e-05	0.00543927	0.99	FALSE	TRUE	0.0215397	16.8406
		rs6727509	T	C	-0.233027	0.0514297	5.87e-06	0.00423622	0.00458814	0.36	FALSE	TRUE	0.0260686	20.4763
		rs6751551	T	G	0.280543	0.066637	2.55e-05	0.00954748	0.00636274	0.13	FALSE	TRUE	0.0225866	17.678
		rs721065	T	C	0.385702	0.0920437	2.78e-05	0.00647007	0.00922672	0.48	FALSE	TRUE	0.0223815	17.5139
		rs73030033	C	T	0.750528	0.16851	8.43e-06	-0.000999028	0.0203453	0.96	FALSE	TRUE	0.0252114	19.7856
		rs74750907	G	C	0.274421	0.0657811	3.02e-05	0.000793322	0.00611355	0.9	FALSE	TRUE	0.0221867	17.358
		rs74763871	T	C	0.469051	0.110657	2.25e-05	0.0020924	0.0118013	0.86	FALSE	TRUE	0.0228892	17.9204
		rs76883775	A	G	0.248366	0.0607597	4.36e-05	0.00191458	0.00542162	0.72	FALSE	TRUE	0.0213205	16.6655
		rs78122663	A	G	-0.774662	0.187814	3.71e-05	0.0086441	0.0136244	0.53	FALSE	TRUE	0.0216993	16.9682
		rs9275563	T	C	0.390688	0.0514674	3.18e-14	0.00729965	0.00473454	0.12	FALSE	TRUE	0.069878	57.4727
		rs9396580	C	G	0.371766	0.0883914	2.6e-05	-0.00245737	0.00876563	0.78	FALSE	TRUE	0.0225435	17.6435
		rs13218129	T	C	5.71227	-0.244466	1.94e-06	0.00283712	0.00450542	0.53	FALSE	TRUE	0.415835	544.561
	Prevotellamassilia sp000437675 abundance in stool	rs10149918	T	G	0.213555	0.0518586	3.82e-05	-0.0173333	0.0143314	0.23	FALSE	TRUE	0.0216314	16.9139
		rs1044115	A	G	-0.232012	0.0548967	2.38e-05	-0.0209134	0.0150147	0.16	FALSE	TRUE	0.0227581	17.8154
		rs11084303	G	C	0.318294	0.0737371	1.58e-05	-0.0541462	0.0230127	0.019	FALSE	TRUE	0.0237173	18.5845
		rs1109609	C	T	0.263226	0.0598423	1.09e-05	-0.0131895	0.0173781	0.45	FALSE	TRUE	0.0246052	19.2978
		rs111502065	A	G	-1.03117	0.241575	1.97e-05	0.0535422	0.0483272	0.27	FALSE	TRUE	0.0232041	18.1728
		rs11497278	G	A	0.348237	0.0841521	3.5e-05	-0.0125579	0.0237889	0.6	FALSE	TRUE	0.0218391	17.0799
		rs11552942	T	G	-0.700619	0.171719	4.5e-05	0.0174411	0.0365908	0.63	FALSE	TRUE	0.0212426	16.6033
		rs117165616	T	C	0.625062	0.146707	2.04e-05	0.034523	0.0484989	0.48	FALSE	TRUE	0.0231201	18.1055
		rs11748276	C	G	2.62034	0.628726	3.08e-05	-0.0448541	0.0143563	0.0018	TRUE	FALSE	0.0221448	17.3244
		rs117906846	T	C	0.719694	0.175234	4.01e-05	-0.0268055	0.0643012	0.68	FALSE	TRUE	0.0215187	16.8238
		rs11860158	T	A	0.240022	0.0547881	1.18e-05	0.00370684	0.0153742	0.81	FALSE	FALSE	0.0244119	19.1424
		rs12119861	T	C	0.528202	0.129178	4.33e-05	0.0424614	0.0437675	0.33	FALSE	TRUE	0.0213335	16.6759
		rs12215352	C	T	0.589483	0.143134	3.82e-05	0.0435381	0.0474214	0.36	FALSE	TRUE	0.0216353	16.917
		rs12684749	G	A	-0.627671	0.153868	4.52e-05	-0.0506244	0.0354634	0.15	FALSE	TRUE	0.0212349	16.5972
		rs12873106	T	C	0.217415	0.0526495	3.64e-05	0.0173611	0.0149308	0.24	FALSE	TRUE	0.0217493	17.0081
		rs12996513	C	A	-0.21757	0.0526994	3.65e-05	-0.0201326	0.0152393	0.19	FALSE	TRUE	0.0217393	17.0002
		rs1374488	A	C	0.258995	0.0635585	4.6e-05	0.0163296	0.0175128	0.35	FALSE	TRUE	0.0211904	16.5616
		rs138084132	C	G	-0.853737	0.205191	3.17e-05	0.0415248	0.0431158	0.34	FALSE	TRUE	0.0220721	17.2662
		rs139938572	G	A	0.45938	0.106117	1.5e-05	-0.0277271	0.0324508	0.39	FALSE	TRUE	0.0238504	18.6913
		rs142220832	C	G	-1.45615	0.311828	3.02e-06	0.0339849	0.064165	0.6	FALSE	TRUE	0.0276447	21.7494
		rs142810656	T	G	0.35344	0.0717492	8.39e-07	0.00938001	0.0232643	0.69	FALSE	TRUE	0.0306672	24.2027
		rs147226411	C	G	0.208241	0.0508401	4.2e-05	0.00458473	0.0150016	0.76	FALSE	FALSE	0.0214056	16.7335
		rs149431846	A	G	-1.53931	0.357087	1.63e-05	0.0479336	0.0615356	0.44	FALSE	TRUE	0.0236544	18.534
		rs1618660	A	G	2.74276	0.647494	2.28e-05	0.0132681	0.0153455	0.39	TRUE	FALSE	0.0228595	17.8966
		rs17097828	C	T	0.493956	0.121766	4.98e-05	0.040858	0.0381908	0.28	FALSE	TRUE	0.0210044	16.4131
		rs17760408	C	A	-0.33117	0.0770669	1.73e-05	-0.0140076	0.0208264	0.5	FALSE	TRUE	0.0235093	18.4176
		rs184595176	T	G	0.603885	0.140073	1.62e-05	-0.0469002	0.0524313	0.37	FALSE	TRUE	0.0236595	18.5381
		rs1858084	C	T	-0.20481	0.0504786	4.96e-05	-0.00395677	0.0141277	0.78	FALSE	TRUE	0.0210121	16.4193
		rs1860277	C	T	0.354591	0.0861288	3.84e-05	-7.72e-07	0.0296487	1	FALSE	TRUE	0.0216207	16.9054
		rs188511943	T	C	0.617687	0.143317	1.63e-05	-0.0303424	0.0448092	0.5	FALSE	TRUE	0.0236458	18.5271
		rs1937860	T	C	0.293787	0.0709818	3.49e-05	0.0200364	0.0193221	0.3	FALSE	TRUE	0.0218465	17.0859
		rs2216468	T	C	0.266713	0.0622968	1.86e-05	-0.0199625	0.016664	0.23	FALSE	TRUE	0.0233402	18.282
		rs2237805	G	T	-0.226238	0.0507732	8.36e-06	0.00428798	0.0145302	0.77	FALSE	TRUE	0.0252329	19.8029
		rs2304079	A	G	0.367941	0.0902528	4.57e-05	0.0346331	0.0279796	0.22	FALSE	TRUE	0.0212095	16.5768
		rs28637800	A	G	0.407379	0.0891393	4.87e-06	0.00517454	0.0267505	0.85	FALSE	TRUE	0.0265091	20.8317
		rs34311148	G	T	0.208535	0.0506841	3.88e-05	-0.0359685	0.0140434	0.01	FALSE	TRUE	0.0215942	16.8842
		rs3763701	C	A	0.249881	0.0572438	1.27e-05	-0.0243361	0.0168374	0.15	FALSE	TRUE	0.0242413	19.0053
		rs4238402	C	T	0.282036	0.0695212	4.97e-05	0.00490073	0.0186418	0.79	FALSE	TRUE	0.0210068	16.415
		rs427	A	G	0.262127	0.0562364	3.14e-06	-0.0186236	0.0166351	0.26	FALSE	TRUE	0.0275462	21.6698
		rs4514338	A	T	0.212704	0.0514341	3.54e-05	0.00547678	0.0143044	0.7	FALSE	FALSE	0.021811	17.0575
		rs4662987	C	T	0.519781	0.113519	4.68e-06	-0.0446626	0.0377255	0.24	FALSE	TRUE	0.026607	20.9108
		rs4870917	C	G	0.379955	0.0852401	8.29e-06	-0.0329175	0.0258705	0.2	FALSE	TRUE	0.0252507	19.8172
		rs4970501	A	G	0.248529	0.0532043	2.99e-06	-0.00418625	0.0156943	0.79	FALSE	TRUE	0.0276619	21.7634
		rs56044992	T	C	-0.565604	0.126175	7.37e-06	0.0185971	0.0293258	0.53	FALSE	TRUE	0.02553	20.0422
		rs56841962	C	T	0.317393	0.0727843	1.3e-05	0.0242799	0.0221379	0.27	FALSE	TRUE	0.0241929	18.9664
		rs60499646	A	G	0.347022	0.0774749	7.49e-06	-0.00673792	0.0233189	0.77	FALSE	TRUE	0.0254907	20.0105
		rs61173642	G	T	-0.293025	0.071971	4.67e-05	0.0338881	0.01865	0.069	FALSE	TRUE	0.021155	16.5333
		rs6583249	A	G	0.242659	0.0590541	3.97e-05	-0.0233641	0.0172361	0.18	FALSE	TRUE	0.0215397	16.8406
		rs6727509	T	C	-0.233027	0.0514297	5.87e-06	0.017956	0.0145387	0.22	FALSE	TRUE	0.0260686	20.4763
		rs6751551	T	G	0.280543	0.066637	2.55e-05	0.00927621	0.020162	0.65	FALSE	TRUE	0.0225866	17.678
		rs721065	T	C	0.385702	0.0920437	2.78e-05	0.0238309	0.029242	0.42	FALSE	TRUE	0.0223815	17.5139
		rs73030033	C	T	0.750528	0.16851	8.43e-06	-0.0108448	0.0644637	0.87	FALSE	TRUE	0.0252114	19.7856
		rs74750907	G	C	0.274421	0.0657811	3.02e-05	-0.0210471	0.0193715	0.28	FALSE	TRUE	0.0221867	17.358
		rs74763871	T	C	0.469051	0.110657	2.25e-05	-0.0617225	0.0373938	0.099	FALSE	TRUE	0.0228892	17.9204
		rs76883775	A	G	0.248366	0.0607597	4.36e-05	0.0122025	0.0171803	0.48	FALSE	TRUE	0.0213205	16.6655
		rs78122663	A	G	-0.774662	0.187814	3.71e-05	0.0408735	0.0431792	0.34	FALSE	TRUE	0.0216993	16.9682
		rs9275563	T	C	0.390688	0.0514674	3.18e-14	-0.00320441	0.015002	0.83	FALSE	TRUE	0.069878	57.4727
		rs9396580	C	G	0.371766	0.0883914	2.6e-05	0.00111622	0.027775	0.97	FALSE	TRUE	0.0225435	17.6435
		rs13218129	T	C	5.71227	-0.244466	1.94e-06	-0.00179753	0.014276	0.9	FALSE	TRUE	0.415835	544.561
	Raoultella abundance in stool	rs10149918	T	G	0.213555	0.0518586	3.82e-05	0.00583913	0.00733471	0.43	FALSE	TRUE	0.0216314	16.9139
		rs1044115	A	G	-0.232012	0.0548967	2.38e-05	-0.00163331	0.00768504	0.83	FALSE	TRUE	0.0227581	17.8154
		rs11084303	G	C	0.318294	0.0737371	1.58e-05	0.0119368	0.0117808	0.31	FALSE	TRUE	0.0237173	18.5845
		rs1109609	C	T	0.263226	0.0598423	1.09e-05	0.0065134	0.00889611	0.46	FALSE	TRUE	0.0246052	19.2978
		rs111502065	A	G	-1.03117	0.241575	1.97e-05	-0.0310748	0.0247356	0.21	FALSE	TRUE	0.0232041	18.1728
		rs11497278	G	A	0.348237	0.0841521	3.5e-05	0.0072397	0.0121779	0.55	FALSE	TRUE	0.0218391	17.0799
		rs11552942	T	G	-0.700619	0.171719	4.5e-05	-0.0273923	0.018731	0.14	FALSE	TRUE	0.0212426	16.6033
		rs117165616	T	C	0.625062	0.146707	2.04e-05	0.0133376	0.0248234	0.59	FALSE	TRUE	0.0231201	18.1055
		rs11748276	C	G	2.62034	0.628726	3.08e-05	0.0015082	0.00734702	0.84	TRUE	FALSE	0.0221448	17.3244
		rs117906846	T	C	0.719694	0.175234	4.01e-05	0.0504008	0.0329106	0.13	FALSE	TRUE	0.0215187	16.8238
		rs11860158	T	A	0.240022	0.0547881	1.18e-05	-0.00378327	0.00786966	0.63	FALSE	FALSE	0.0244119	19.1424
		rs12119861	T	C	0.528202	0.129178	4.33e-05	0.00777373	0.0224044	0.73	FALSE	TRUE	0.0213335	16.6759
		rs12215352	C	T	0.589483	0.143134	3.82e-05	0.018082	0.0242726	0.46	FALSE	TRUE	0.0216353	16.917
		rs12684749	G	A	-0.627671	0.153868	4.52e-05	0.0352948	0.0181542	0.052	FALSE	TRUE	0.0212349	16.5972
		rs12873106	T	C	0.217415	0.0526495	3.64e-05	-0.000791995	0.00764187	0.92	FALSE	TRUE	0.0217493	17.0081
		rs12996513	C	A	-0.21757	0.0526994	3.65e-05	-0.00687814	0.00779918	0.38	FALSE	TRUE	0.0217393	17.0002
		rs1374488	A	C	0.258995	0.0635585	4.6e-05	0.00806348	0.00896272	0.37	FALSE	TRUE	0.0211904	16.5616
		rs138084132	C	G	-0.853737	0.205191	3.17e-05	-0.0439378	0.0220658	0.046	FALSE	TRUE	0.0220721	17.2662
		rs139938572	G	A	0.45938	0.106117	1.5e-05	-0.0215135	0.0166114	0.2	FALSE	TRUE	0.0238504	18.6913
		rs142220832	C	G	-1.45615	0.311828	3.02e-06	0.0102389	0.0328468	0.76	FALSE	TRUE	0.0276447	21.7494
		rs142810656	T	G	0.35344	0.0717492	8.39e-07	0.00687257	0.0119082	0.56	FALSE	TRUE	0.0306672	24.2027
		rs147226411	C	G	0.208241	0.0508401	4.2e-05	0.0114084	0.00767831	0.14	FALSE	FALSE	0.0214056	16.7335
		rs149431846	A	G	-1.53931	0.357087	1.63e-05	0.0100116	0.031498	0.75	FALSE	TRUE	0.0236544	18.534
		rs1618660	A	G	2.74276	0.647494	2.28e-05	0.00101867	0.00785558	0.9	TRUE	FALSE	0.0228595	17.8966
		rs17097828	C	T	0.493956	0.121766	4.98e-05	0.0152091	0.0195457	0.44	FALSE	TRUE	0.0210044	16.4131
		rs17760408	C	A	-0.33117	0.0770669	1.73e-05	0.0239357	0.0106597	0.025	FALSE	TRUE	0.0235093	18.4176
		rs184595176	T	G	0.603885	0.140073	1.62e-05	0.0341143	0.0268362	0.2	FALSE	TRUE	0.0236595	18.5381
		rs1858084	C	T	-0.20481	0.0504786	4.96e-05	-0.00421132	0.00723002	0.56	FALSE	TRUE	0.0210121	16.4193
		rs1860277	C	T	0.354591	0.0861288	3.84e-05	0.00696195	0.0151779	0.65	FALSE	TRUE	0.0216207	16.9054
		rs188511943	T	C	0.617687	0.143317	1.63e-05	0.00619324	0.0229325	0.79	FALSE	TRUE	0.0236458	18.5271
		rs1937860	T	C	0.293787	0.0709818	3.49e-05	-0.00448201	0.00989128	0.65	FALSE	TRUE	0.0218465	17.0859
		rs2216468	T	C	0.266713	0.0622968	1.86e-05	0.000485334	0.00852919	0.95	FALSE	TRUE	0.0233402	18.282
		rs2237805	G	T	-0.226238	0.0507732	8.36e-06	-0.00356128	0.00743808	0.63	FALSE	TRUE	0.0252329	19.8029
		rs2304079	A	G	0.367941	0.0902528	4.57e-05	-0.00980001	0.0143189	0.49	FALSE	TRUE	0.0212095	16.5768
		rs28637800	A	G	0.407379	0.0891393	4.87e-06	0.0351124	0.0136929	0.01	FALSE	TRUE	0.0265091	20.8317
		rs34311148	G	T	0.208535	0.0506841	3.88e-05	-0.00476704	0.0071879	0.51	FALSE	TRUE	0.0215942	16.8842
		rs3763701	C	A	0.249881	0.0572438	1.27e-05	0.0107944	0.0086193	0.21	FALSE	TRUE	0.0242413	19.0053
		rs4238402	C	T	0.282036	0.0695212	4.97e-05	0.0136435	0.009543	0.15	FALSE	TRUE	0.0210068	16.415
		rs427	A	G	0.262127	0.0562364	3.14e-06	-0.00453645	0.00851559	0.59	FALSE	TRUE	0.0275462	21.6698
		rs4514338	A	T	0.212704	0.0514341	3.54e-05	-0.00133929	0.00732262	0.85	FALSE	FALSE	0.021811	17.0575
		rs4662987	C	T	0.519781	0.113519	4.68e-06	-0.00844707	0.0193071	0.66	FALSE	TRUE	0.026607	20.9108
		rs4870917	C	G	0.379955	0.0852401	8.29e-06	-0.00155356	0.0132414	0.91	FALSE	TRUE	0.0252507	19.8172
		rs4970501	A	G	0.248529	0.0532043	2.99e-06	0.0181368	0.00803385	0.024	FALSE	TRUE	0.0276619	21.7634
		rs56044992	T	C	-0.565604	0.126175	7.37e-06	-0.0237102	0.0150132	0.11	FALSE	TRUE	0.02553	20.0422
		rs56841962	C	T	0.317393	0.0727843	1.3e-05	-0.00653308	0.0113299	0.56	FALSE	TRUE	0.0241929	18.9664
		rs60499646	A	G	0.347022	0.0774749	7.49e-06	0.00148017	0.0119361	0.9	FALSE	TRUE	0.0254907	20.0105
		rs61173642	G	T	-0.293025	0.071971	4.67e-05	0.00861277	0.00954721	0.37	FALSE	TRUE	0.021155	16.5333
		rs6583249	A	G	0.242659	0.0590541	3.97e-05	-0.010181	0.00882202	0.25	FALSE	TRUE	0.0215397	16.8406
		rs6727509	T	C	-0.233027	0.0514297	5.87e-06	-0.00501283	0.00744061	0.5	FALSE	TRUE	0.0260686	20.4763
		rs6751551	T	G	0.280543	0.066637	2.55e-05	-0.000143994	0.0103185	0.99	FALSE	TRUE	0.0225866	17.678
		rs721065	T	C	0.385702	0.0920437	2.78e-05	-0.00836954	0.0149649	0.58	FALSE	TRUE	0.0223815	17.5139
		rs73030033	C	T	0.750528	0.16851	8.43e-06	-0.0215713	0.0330019	0.51	FALSE	TRUE	0.0252114	19.7856
		rs74750907	G	C	0.274421	0.0657811	3.02e-05	0.00346276	0.00991532	0.73	FALSE	TRUE	0.0221867	17.358
		rs74763871	T	C	0.469051	0.110657	2.25e-05	0.000206009	0.01914	0.99	FALSE	TRUE	0.0228892	17.9204
		rs76883775	A	G	0.248366	0.0607597	4.36e-05	-0.0104428	0.00879414	0.24	FALSE	TRUE	0.0213205	16.6655
		rs78122663	A	G	-0.774662	0.187814	3.71e-05	-0.0342594	0.0220975	0.12	FALSE	TRUE	0.0216993	16.9682
		rs9275563	T	C	0.390688	0.0514674	3.18e-14	0.00300156	0.00767876	0.7	FALSE	TRUE	0.069878	57.4727
		rs9396580	C	G	0.371766	0.0883914	2.6e-05	-0.0138646	0.0142166	0.33	FALSE	TRUE	0.0225435	17.6435
		rs13218129	T	C	5.71227	-0.244466	1.94e-06	0.00518809	0.00730715	0.48	FALSE	TRUE	0.415835	544.561
	Ruminococcus E sp003521625 abundance in stool	rs10149918	T	G	0.213555	0.0518586	3.82e-05	0.00403597	0.00950132	0.67	FALSE	TRUE	0.0216314	16.9139
		rs1044115	A	G	-0.232012	0.0548967	2.38e-05	0.00101586	0.00995538	0.92	FALSE	TRUE	0.0227581	17.8154
		rs11084303	G	C	0.318294	0.0737371	1.58e-05	-0.014661	0.0152583	0.34	FALSE	TRUE	0.0237173	18.5845
		rs1109609	C	T	0.263226	0.0598423	1.09e-05	-0.0075938	0.0115221	0.51	FALSE	TRUE	0.0246052	19.2978
		rs111502065	A	G	-1.03117	0.241575	1.97e-05	0.027812	0.032043	0.39	FALSE	TRUE	0.0232041	18.1728
		rs11497278	G	A	0.348237	0.0841521	3.5e-05	-0.000352398	0.015773	0.98	FALSE	TRUE	0.0218391	17.0799
		rs11552942	T	G	-0.700619	0.171719	4.5e-05	0.0132053	0.0242613	0.59	FALSE	TRUE	0.0212426	16.6033
		rs117165616	T	C	0.625062	0.146707	2.04e-05	0.00336407	0.0321568	0.92	FALSE	TRUE	0.0231201	18.1055
		rs11748276	C	G	2.62034	0.628726	3.08e-05	-0.0111965	0.00951772	0.24	TRUE	FALSE	0.0221448	17.3244
		rs117906846	T	C	0.719694	0.175234	4.01e-05	-0.0204358	0.0426306	0.63	FALSE	TRUE	0.0215187	16.8238
		rs11860158	T	A	0.240022	0.0547881	1.18e-05	-0.012701	0.0101935	0.21	FALSE	FALSE	0.0244119	19.1424
		rs12119861	T	C	0.528202	0.129178	4.33e-05	-0.087534	0.0290176	0.0026	FALSE	TRUE	0.0213335	16.6759
		rs12215352	C	T	0.589483	0.143134	3.82e-05	-0.0117034	0.0314425	0.71	FALSE	TRUE	0.0216353	16.917
		rs12684749	G	A	-0.627671	0.153868	4.52e-05	0.00761265	0.0235137	0.75	FALSE	TRUE	0.0212349	16.5972
		rs12873106	T	C	0.217415	0.0526495	3.64e-05	-0.0212308	0.00989885	0.032	FALSE	TRUE	0.0217493	17.0081
		rs12996513	C	A	-0.21757	0.0526994	3.65e-05	-0.00469087	0.0101048	0.64	FALSE	TRUE	0.0217393	17.0002
		rs1374488	A	C	0.258995	0.0635585	4.6e-05	-0.00983517	0.0116123	0.4	FALSE	TRUE	0.0211904	16.5616
		rs138084132	C	G	-0.853737	0.205191	3.17e-05	-0.00539676	0.0285889	0.85	FALSE	TRUE	0.0220721	17.2662
		rs139938572	G	A	0.45938	0.106117	1.5e-05	0.0100588	0.0215147	0.64	FALSE	TRUE	0.0238504	18.6913
		rs142220832	C	G	-1.45615	0.311828	3.02e-06	-0.0219743	0.042544	0.61	FALSE	TRUE	0.0276447	21.7494
		rs142810656	T	G	0.35344	0.0717492	8.39e-07	-0.0183257	0.0154256	0.23	FALSE	TRUE	0.0306672	24.2027
		rs147226411	C	G	0.208241	0.0508401	4.2e-05	-0.0125237	0.00994675	0.21	FALSE	FALSE	0.0214056	16.7335
		rs149431846	A	G	-1.53931	0.357087	1.63e-05	0.00256187	0.0408017	0.95	FALSE	TRUE	0.0236544	18.534
		rs1618660	A	G	2.74276	0.647494	2.28e-05	0.0037945	0.0101745	0.71	TRUE	FALSE	0.0228595	17.8966
		rs17097828	C	T	0.493956	0.121766	4.98e-05	-0.00724543	0.0253194	0.77	FALSE	TRUE	0.0210044	16.4131
		rs17760408	C	A	-0.33117	0.0770669	1.73e-05	-0.00617984	0.0138088	0.65	FALSE	TRUE	0.0235093	18.4176
		rs184595176	T	G	0.603885	0.140073	1.62e-05	-0.00280202	0.0347642	0.94	FALSE	TRUE	0.0236595	18.5381
		rs1858084	C	T	-0.20481	0.0504786	4.96e-05	0.0160841	0.00936615	0.086	FALSE	TRUE	0.0210121	16.4193
		rs1860277	C	T	0.354591	0.0861288	3.84e-05	0.00141578	0.0196582	0.94	FALSE	TRUE	0.0216207	16.9054
		rs188511943	T	C	0.617687	0.143317	1.63e-05	0.017557	0.0297117	0.55	FALSE	TRUE	0.0236458	18.5271
		rs1937860	T	C	0.293787	0.0709818	3.49e-05	-0.012454	0.0128111	0.33	FALSE	TRUE	0.0218465	17.0859
		rs2216468	T	C	0.266713	0.0622968	1.86e-05	-0.0122079	0.011049	0.27	FALSE	TRUE	0.0233402	18.282
		rs2237805	G	T	-0.226238	0.0507732	8.36e-06	-0.00808597	0.00963418	0.4	FALSE	TRUE	0.0252329	19.8029
		rs2304079	A	G	0.367941	0.0902528	4.57e-05	-0.00401066	0.0185495	0.83	FALSE	TRUE	0.0212095	16.5768
		rs28637800	A	G	0.407379	0.0891393	4.87e-06	-0.0095006	0.0177362	0.59	FALSE	TRUE	0.0265091	20.8317
		rs34311148	G	T	0.208535	0.0506841	3.88e-05	0.000836913	0.00931136	0.93	FALSE	TRUE	0.0215942	16.8842
		rs3763701	C	A	0.249881	0.0572438	1.27e-05	-0.0106608	0.0111636	0.34	FALSE	TRUE	0.0242413	19.0053
		rs4238402	C	T	0.282036	0.0695212	4.97e-05	-0.000432571	0.0123597	0.97	FALSE	TRUE	0.0210068	16.415
		rs427	A	G	0.262127	0.0562364	3.14e-06	-0.0220398	0.0110298	0.046	FALSE	TRUE	0.0275462	21.6698
		rs4514338	A	T	0.212704	0.0514341	3.54e-05	-0.00907291	0.00948417	0.34	FALSE	FALSE	0.021811	17.0575
		rs4662987	C	T	0.519781	0.113519	4.68e-06	0.00708335	0.0250147	0.78	FALSE	TRUE	0.026607	20.9108
		rs4870917	C	G	0.379955	0.0852401	8.29e-06	-0.0122465	0.0171532	0.48	FALSE	TRUE	0.0252507	19.8172
		rs4970501	A	G	0.248529	0.0532043	2.99e-06	-0.00296516	0.0104052	0.78	FALSE	TRUE	0.0276619	21.7634
		rs56044992	T	C	-0.565604	0.126175	7.37e-06	-0.0107401	0.0194444	0.58	FALSE	TRUE	0.02553	20.0422
		rs56841962	C	T	0.317393	0.0727843	1.3e-05	-0.0160661	0.0146778	0.27	FALSE	TRUE	0.0241929	18.9664
		rs60499646	A	G	0.347022	0.0774749	7.49e-06	-0.0159329	0.0154601	0.3	FALSE	TRUE	0.0254907	20.0105
		rs61173642	G	T	-0.293025	0.071971	4.67e-05	-0.00655062	0.0123654	0.6	FALSE	TRUE	0.021155	16.5333
		rs6583249	A	G	0.242659	0.0590541	3.97e-05	0.00378907	0.0114283	0.74	FALSE	TRUE	0.0215397	16.8406
		rs6727509	T	C	-0.233027	0.0514297	5.87e-06	-0.00590657	0.00964019	0.54	FALSE	TRUE	0.0260686	20.4763
		rs6751551	T	G	0.280543	0.066637	2.55e-05	0.00822763	0.0133688	0.54	FALSE	TRUE	0.0225866	17.678
		rs721065	T	C	0.385702	0.0920437	2.78e-05	-0.0408633	0.0193864	0.035	FALSE	TRUE	0.0223815	17.5139
		rs73030033	C	T	0.750528	0.16851	8.43e-06	0.0543291	0.0427424	0.2	FALSE	TRUE	0.0252114	19.7856
		rs74750907	G	C	0.274421	0.0657811	3.02e-05	-0.00132333	0.0128442	0.92	FALSE	TRUE	0.0221867	17.358
		rs74763871	T	C	0.469051	0.110657	2.25e-05	-0.00140325	0.0247938	0.95	FALSE	TRUE	0.0228892	17.9204
		rs76883775	A	G	0.248366	0.0607597	4.36e-05	-0.00013834	0.011391	0.99	FALSE	TRUE	0.0213205	16.6655
		rs78122663	A	G	-0.774662	0.187814	3.71e-05	0.0435343	0.0286263	0.13	FALSE	TRUE	0.0216993	16.9682
		rs9275563	T	C	0.390688	0.0514674	3.18e-14	0.00848092	0.00994699	0.39	FALSE	TRUE	0.069878	57.4727
		rs9396580	C	G	0.371766	0.0883914	2.6e-05	-0.0134043	0.0184161	0.47	FALSE	TRUE	0.0225435	17.6435
		rs13218129	T	C	5.71227	-0.244466	1.94e-06	0.00425112	0.00946561	0.65	FALSE	TRUE	0.415835	544.561
	Saccharomonospora abundance in stool	rs10149918	T	G	0.213555	0.0518586	3.82e-05	0.00105906	0.00506739	0.83	FALSE	TRUE	0.0216314	16.9139
		rs1044115	A	G	-0.232012	0.0548967	2.38e-05	0.00539446	0.00530953	0.31	FALSE	TRUE	0.0227581	17.8154
		rs11084303	G	C	0.318294	0.0737371	1.58e-05	0.00407878	0.00813736	0.62	FALSE	TRUE	0.0237173	18.5845
		rs1109609	C	T	0.263226	0.0598423	1.09e-05	-0.00577675	0.0061449	0.35	FALSE	TRUE	0.0246052	19.2978
		rs111502065	A	G	-1.03117	0.241575	1.97e-05	0.0212527	0.0170896	0.21	FALSE	TRUE	0.0232041	18.1728
		rs11497278	G	A	0.348237	0.0841521	3.5e-05	-0.0125938	0.00841171	0.13	FALSE	TRUE	0.0218391	17.0799
		rs11552942	T	G	-0.700619	0.171719	4.5e-05	-0.00552238	0.0129384	0.67	FALSE	TRUE	0.0212426	16.6033
		rs117165616	T	C	0.625062	0.146707	2.04e-05	-0.0467104	0.0171503	0.0065	FALSE	TRUE	0.0231201	18.1055
		rs11748276	C	G	2.62034	0.628726	3.08e-05	-0.00795073	0.00507588	0.12	TRUE	FALSE	0.0221448	17.3244
		rs117906846	T	C	0.719694	0.175234	4.01e-05	-0.00630999	0.0227376	0.78	FALSE	TRUE	0.0215187	16.8238
		rs11860158	T	A	0.240022	0.0547881	1.18e-05	0.003491	0.00543673	0.52	FALSE	FALSE	0.0244119	19.1424
		rs12119861	T	C	0.528202	0.129178	4.33e-05	0.0177934	0.0154761	0.25	FALSE	TRUE	0.0213335	16.6759
		rs12215352	C	T	0.589483	0.143134	3.82e-05	0.0139544	0.0167674	0.41	FALSE	TRUE	0.0216353	16.917
		rs12684749	G	A	-0.627671	0.153868	4.52e-05	-0.00897124	0.0125398	0.47	FALSE	TRUE	0.0212349	16.5972
		rs12873106	T	C	0.217415	0.0526495	3.64e-05	0.00589832	0.00527968	0.26	FALSE	TRUE	0.0217493	17.0081
		rs12996513	C	A	-0.21757	0.0526994	3.65e-05	0.00170881	0.00538907	0.75	FALSE	TRUE	0.0217393	17.0002
		rs1374488	A	C	0.258995	0.0635585	4.6e-05	-0.00449806	0.00619305	0.47	FALSE	TRUE	0.0211904	16.5616
		rs138084132	C	G	-0.853737	0.205191	3.17e-05	0.0075648	0.015247	0.62	FALSE	TRUE	0.0220721	17.2662
		rs139938572	G	A	0.45938	0.106117	1.5e-05	0.00633237	0.0114745	0.58	FALSE	TRUE	0.0238504	18.6913
		rs142220832	C	G	-1.45615	0.311828	3.02e-06	0.0404635	0.0226886	0.075	FALSE	TRUE	0.0276447	21.7494
		rs142810656	T	G	0.35344	0.0717492	8.39e-07	-0.00496317	0.00822778	0.55	FALSE	TRUE	0.0306672	24.2027
		rs147226411	C	G	0.208241	0.0508401	4.2e-05	0.00399653	0.00530468	0.45	FALSE	FALSE	0.0214056	16.7335
		rs149431846	A	G	-1.53931	0.357087	1.63e-05	0.0364054	0.021763	0.094	FALSE	TRUE	0.0236544	18.534
		rs1618660	A	G	2.74276	0.647494	2.28e-05	-0.000600679	0.00542617	0.91	TRUE	FALSE	0.0228595	17.8966
		rs17097828	C	T	0.493956	0.121766	4.98e-05	-0.0144883	0.0135037	0.28	FALSE	TRUE	0.0210044	16.4131
		rs17760408	C	A	-0.33117	0.0770669	1.73e-05	0.0136332	0.00736468	0.064	FALSE	TRUE	0.0235093	18.4176
		rs184595176	T	G	0.603885	0.140073	1.62e-05	-0.00987318	0.0185409	0.59	FALSE	TRUE	0.0236595	18.5381
		rs1858084	C	T	-0.20481	0.0504786	4.96e-05	-0.00377664	0.00499505	0.45	FALSE	TRUE	0.0210121	16.4193
		rs1860277	C	T	0.354591	0.0861288	3.84e-05	0.00537176	0.0104841	0.61	FALSE	TRUE	0.0216207	16.9054
		rs188511943	T	C	0.617687	0.143317	1.63e-05	-0.0239736	0.0158458	0.13	FALSE	TRUE	0.0236458	18.5271
		rs1937860	T	C	0.293787	0.0709818	3.49e-05	0.00383752	0.00683231	0.57	FALSE	TRUE	0.0218465	17.0859
		rs2216468	T	C	0.266713	0.0622968	1.86e-05	-0.00879346	0.00589252	0.14	FALSE	TRUE	0.0233402	18.282
		rs2237805	G	T	-0.226238	0.0507732	8.36e-06	-0.00208206	0.00513786	0.69	FALSE	TRUE	0.0252329	19.8029
		rs2304079	A	G	0.367941	0.0902528	4.57e-05	0.0135014	0.00989258	0.17	FALSE	TRUE	0.0212095	16.5768
		rs28637800	A	G	0.407379	0.0891393	4.87e-06	-0.00929078	0.00945969	0.33	FALSE	TRUE	0.0265091	20.8317
		rs34311148	G	T	0.208535	0.0506841	3.88e-05	-0.00724753	0.00496606	0.14	FALSE	TRUE	0.0215942	16.8842
		rs3763701	C	A	0.249881	0.0572438	1.27e-05	0.00550825	0.0059537	0.35	FALSE	TRUE	0.0242413	19.0053
		rs4238402	C	T	0.282036	0.0695212	4.97e-05	-0.00731552	0.00659186	0.27	FALSE	TRUE	0.0210068	16.415
		rs427	A	G	0.262127	0.0562364	3.14e-06	0.00136968	0.00588215	0.82	FALSE	TRUE	0.0275462	21.6698
		rs4514338	A	T	0.212704	0.0514341	3.54e-05	0.00689857	0.00505803	0.17	FALSE	FALSE	0.021811	17.0575
		rs4662987	C	T	0.519781	0.113519	4.68e-06	0.00129944	0.0133408	0.92	FALSE	TRUE	0.026607	20.9108
		rs4870917	C	G	0.379955	0.0852401	8.29e-06	-0.0214868	0.00914839	0.019	FALSE	TRUE	0.0252507	19.8172
		rs4970501	A	G	0.248529	0.0532043	2.99e-06	0.0109862	0.00554947	0.048	FALSE	TRUE	0.0276619	21.7634
		rs56044992	T	C	-0.565604	0.126175	7.37e-06	0.00207643	0.0103694	0.84	FALSE	TRUE	0.02553	20.0422
		rs56841962	C	T	0.317393	0.0727843	1.3e-05	-0.0129403	0.0078277	0.098	FALSE	TRUE	0.0241929	18.9664
		rs60499646	A	G	0.347022	0.0774749	7.49e-06	-0.0268426	0.00824542	0.0011	FALSE	TRUE	0.0254907	20.0105
		rs61173642	G	T	-0.293025	0.071971	4.67e-05	0.0054495	0.00659464	0.41	FALSE	TRUE	0.021155	16.5333
		rs6583249	A	G	0.242659	0.0590541	3.97e-05	0.00276361	0.00609482	0.65	FALSE	TRUE	0.0215397	16.8406
		rs6727509	T	C	-0.233027	0.0514297	5.87e-06	-0.00191554	0.0051413	0.71	FALSE	TRUE	0.0260686	20.4763
		rs6751551	T	G	0.280543	0.066637	2.55e-05	0.0102326	0.00712986	0.15	FALSE	TRUE	0.0225866	17.678
		rs721065	T	C	0.385702	0.0920437	2.78e-05	0.00122038	0.0103389	0.91	FALSE	TRUE	0.0223815	17.5139
		rs73030033	C	T	0.750528	0.16851	8.43e-06	0.0200242	0.0227939	0.38	FALSE	TRUE	0.0252114	19.7856
		rs74750907	G	C	0.274421	0.0657811	3.02e-05	-0.0045386	0.00684945	0.51	FALSE	TRUE	0.0221867	17.358
		rs74763871	T	C	0.469051	0.110657	2.25e-05	0.0131266	0.0132218	0.32	FALSE	TRUE	0.0228892	17.9204
		rs76883775	A	G	0.248366	0.0607597	4.36e-05	-0.00720673	0.00607541	0.24	FALSE	TRUE	0.0213205	16.6655
		rs78122663	A	G	-0.774662	0.187814	3.71e-05	0.0067638	0.0152666	0.66	FALSE	TRUE	0.0216993	16.9682
		rs9275563	T	C	0.390688	0.0514674	3.18e-14	0.00253562	0.00530444	0.63	FALSE	TRUE	0.069878	57.4727
		rs9396580	C	G	0.371766	0.0883914	2.6e-05	-0.00473266	0.00982075	0.63	FALSE	TRUE	0.0225435	17.6435
		rs13218129	T	C	5.71227	-0.244466	1.94e-06	0.00126469	0.00504774	0.8	FALSE	TRUE	0.415835	544.561
Abbreviation: AA,alopecia areata

## Sheet: Table S5
Table S5. Sensitivity analysys.
Exposure	Outcomes	catalogue	Heterogeneity test			Directional pleiotropy test
			Q	Degree of freedom	P value	Egger intercept	SE	P value
AA	Acidaminococcus sp900315205 abundance in stool	GCST90032177	47.7206	52	0.642755	0.00272139	0.00329075	0.412099
	Bacteroides A plebeius A abundance in stool	GCST90032206	39.8986	52	0.890061	-0.000824897	0.00920727	0.928962
	Bacteroides A plebeius abundance in stool	GCST90032207	49.8525	52	0.558785	-0.00224764	0.00876336	0.798611
	Bacteroides A abundance in stool	GCST90032208	39.8311	52	0.891541	-0.00352072	0.00978269	0.720413
	Bacteroides clarus abundance in stool	GCST90032209	45.9374	52	0.709942	0.00656739	0.00763176	0.393522
	Bacteroides faecis abundance in stool	GCST90032211	39.4287	52	0.900097	-0.00175871	0.00923928	0.849789
	Bacteroides sp003545565 abundance in stool	GCST90032214	59.8954	52	0.211043	0.0118555	0.00619434	0.0612487
	CAG-449 abundance in stool	GCST90032281	44.5759	52	0.757911	-0.000256969	0.00510371	0.960041
	CAG-485 sp002362485 abundance in stool	GCST90032286	55.6088	52	0.340511	0.00665833	0.00546525	0.228715
	CAG-590 sp000431135 abundance in stool	GCST90032293	49.6884	52	0.565311	0.00393945	0.00428555	0.362298
	Lawsonibacter sp900066645 abundance in stool	GCST90032460	60.0734	52	0.206488	-0.000110602	0.00447593	0.980382
	Pandoraea abundance in stool	GCST90032498	56.4217	52	0.313181	0.000545423	0.0023189	0.814989
	Prevotellamassilia sp000437675 abundance in stool	GCST90032516	53.187	52	0.428249	0.00109765	0.00713646	0.878367
	Raoultella abundance in stool	GCST90032534	53.0953	52	0.431728	-0.00165353	0.00364312	0.651842
	Ruminococcus E sp003521625 abundance in stool	GCST90032552	40.4842	52	0.876693	-0.00331113	0.00463448	0.478203
	Saccharomonospora abundance in stool	GCST90032557	66.1419	52	0.0898154	0.00363294	0.00276845	0.195306
Abbreviation: AA,alopecia areata

## Sheet: Table S6
Table S6. Two-step MR analyses.(reverse research)
Exposure	Outcome	method	No.IVs	pval	OR	OR_lci95	OR_uci95
AA	Acidaminococcus sp900315205 abundance in stool	MR Egger	53	0.809772	1.00236	0.983402	1.02168
		Weighted median	53	0.0328848	1.01239	1.001	1.02391
		Inverse variance weighted	53	0.0195035	1.0097	1.00155	1.01791
		Simple mode	53	0.271518	1.01552	0.988306	1.04349
		Weighted mode	53	0.174445	1.01596	0.993318	1.03912
	Bacteroides A plebeius A abundance in stool	MR Egger	53	0.304628	0.972129	0.921554	1.02548
		Weighted median	53	0.171236	0.978593	0.948723	1.0094
		Inverse variance weighted	53	0.00839568	0.969981	0.948244	0.992217
		Simple mode	53	0.712519	0.986584	0.918549	1.05966
		Weighted mode	53	0.772804	0.991052	0.932684	1.05307
	Bacteroides A plebeius abundance in stool	MR Egger	53	0.442562	0.980122	0.931528	1.03125
		Weighted median	53	0.543425	0.990189	0.959195	1.02219
		Inverse variance weighted	53	0.017702	0.974234	0.953443	0.995478
		Simple mode	53	0.909593	1.00396	0.938047	1.07451
		Weighted mode	53	0.59626	1.01832	0.952578	1.08859
	Bacteroides A abundance in stool	MR Egger	53	0.543102	0.982425	0.92821	1.03981
		Weighted median	53	0.0988264	0.970662	0.93694	1.0056
		Inverse variance weighted	53	0.0270033	0.973195	0.95004	0.996915
		Simple mode	53	0.276276	0.956671	0.884085	1.03522
		Weighted mode	53	0.421726	0.970923	0.904001	1.0428
	Bacteroides clarus abundance in stool	MR Egger	53	0.0988316	0.962726	0.921022	1.00632
		Weighted median	53	0.0639917	0.975153	0.949533	1.00146
		Inverse variance weighted	53	0.033485	0.979827	0.961592	0.998408
		Simple mode	53	0.0645651	0.93662	0.87508	1.00249
		Weighted mode	53	0.0448223	0.939195	0.884674	0.997076
	Bacteroides faecis abundance in stool	MR Egger	53	0.342346	0.974123	0.923273	1.02777
		Weighted median	53	0.0123648	0.959453	0.928836	0.991079
		Inverse variance weighted	53	0.00768091	0.969541	0.947739	0.991844
		Simple mode	53	0.17035	0.953597	0.891815	1.01966
		Weighted mode	53	0.205047	0.952473	0.884212	1.026
	Bacteroides sp003545565 abundance in stool	MR Egger	53	0.0105823	0.952495	0.918866	0.987354
		Weighted median	53	0.608887	0.994222	0.972395	1.01654
		Inverse variance weighted	53	0.0342536	0.983256	0.968004	0.998748
		Simple mode	53	0.882601	1.00425	0.949519	1.06214
		Weighted mode	53	0.886985	0.996875	0.954964	1.04063
	CAG-449 abundance in stool	MR Egger	53	0.345457	0.985715	0.95695	1.01534
		Weighted median	53	0.140489	0.987317	0.970701	1.00422
		Inverse variance weighted	53	0.0186605	0.985036	0.972738	0.997489
		Simple mode	53	0.443307	0.985186	0.948579	1.02321
		Weighted mode	53	0.383559	0.985186	0.952933	1.01853
	CAG-485 sp002362485 abundance in stool	MR Egger	53	0.0510125	0.968181	0.937959	0.999378
		Weighted median	53	0.403649	0.991722	0.972561	1.01126
		Inverse variance weighted	53	0.0356818	0.98562	0.972388	0.999031
		Simple mode	53	0.797676	0.995167	0.959158	1.03253
		Weighted mode	53	0.525519	0.989713	0.958825	1.0216
	CAG-590 sp000431135 abundance in stool	MR Egger	53	0.745337	1.00415	0.979489	1.02944
		Weighted median	53	0.0710327	1.01463	0.998756	1.03076
		Inverse variance weighted	53	0.0062941	1.01481	1.00416	1.02558
		Simple mode	53	0.49479	1.01252	0.977245	1.04906
		Weighted mode	53	0.465844	1.01252	0.979469	1.04668
	Lawsonibacter sp900066645 abundance in stool	MR Egger	53	0.410493	0.989064	0.963706	1.01509
		Weighted median	53	0.140616	0.98853	0.973477	1.00382
		Inverse variance weighted	53	0.0425049	0.988771	0.97804	0.999618
		Simple mode	53	0.0755145	0.968642	0.935857	1.00258
		Weighted mode	53	0.0753808	0.972775	0.944199	1.00222
	Pandoraea abundance in stool	MR Egger	53	0.26083	0.992224	0.978963	1.00567
		Weighted median	53	0.0670343	0.992384	0.984298	1.00054
		Inverse variance weighted	53	0.0279244	0.993676	0.988072	0.999312
		Simple mode	53	0.515574	0.994517	0.978282	1.01102
		Weighted mode	53	0.259707	0.989916	0.972809	1.00732
	Prevotellamassilia sp000437675 abundance in stool	MR Egger	53	0.335868	0.979683	0.939942	1.0211
		Weighted median	53	0.0675991	0.976586	0.952086	1.00172
		Inverse variance weighted	53	0.0476428	0.98257	0.96562	0.999818
		Simple mode	53	0.139998	0.958702	0.907255	1.01307
		Weighted mode	53	0.1557	0.966948	0.923726	1.01219
	Raoultella abundance in stool	MR Egger	53	0.207974	1.01385	0.992642	1.03551
		Weighted median	53	0.192086	1.00881	0.995603	1.02219
		Inverse variance weighted	53	0.0400571	1.00937	1.00042	1.01839
		Simple mode	53	0.191539	1.02133	0.989894	1.05377
		Weighted mode	53	0.323669	1.01265	0.987914	1.03801
	Ruminococcus E sp003521625 abundance in stool	MR Egger	53	0.771387	0.996	0.969572	1.02315
		Weighted median	53	0.730026	0.997166	0.981221	1.01337
		Inverse variance weighted	53	0.0268469	0.987198	0.976	0.998524
		Simple mode	53	0.837024	1.00379	0.968423	1.04045
		Weighted mode	53	0.620003	1.00762	0.97801	1.03813
	Saccharomonospora abundance in stool	MR Egger	53	0.0342264	0.982325	0.96667	0.998233
		Weighted median	53	0.0664047	0.991304	0.982103	1.00059
		Inverse variance weighted	53	0.0207869	0.991939	0.985156	0.998769
		Simple mode	53	0.111904	0.981209	0.958906	1.00403
		Weighted mode	53	0.0636213	0.981571	0.962869	1.00064
Abbreviation: AA,alopecia areata
